# Supplementary material for: Long term association of hip fractures by questions of physical health in a cohort of men and women
Source: PLoS One. 2023 Mar 29;18(3):e0283564. doi: 10.1371/journal.pone.0283564 (PMC10058117; doi:10.1371/journal.pone.0283564)
Supplement: S1 Dataset — (XLSX) [file pone.0283564.s001.xlsx]

## Sheet: Dataset 2023-01-07
sex	startage	deathage	daystodeath	emi	emi_date	hip_diagnos	hip_diagnoskod	hip_date	hip_time	hip_age	DODSDATN	HDIA	MORSAK1	MORSAK2	MORSAK3	DIAGNOS	hip_diagnos_dod	hip_diagnoskod_dod	enddate	startdate	days	F3	F8	F12	F13	F14	dead2017	F3risk1	F8risk1	F12risk1	F13risk1	F14risk1	F3risk2	F8risk2	F12risk2	F13risk2	F14risk2	index_k	timetodeath	cause	time	time_y	respons	cause35	time35	time_y35	cause20	time20	time_y20
0	66	77	4549			0			4549		1981-06-16	15190					0		2016-12-31	1969-01-01	17531	3	3	2	2	3	1	0	0	0	0	0	0	0	1	1	0	0	4549	2	4549	12.463	1				2	4549	12.463
1	66	80	5806			0			5806		1984-11-24	41290	42790	48600		42790 48600	0		2016-12-31	1969-01-01	17531	2	2	2	2	2	1	0	0	0	0	0	1	1	1	1	1	0	5806	2	5806	15.9068	1				2	5806	15.9068
1	66	71	2445			0			2445		1975-09-12	16210	18500	59100	48500	18500 59100 48500	0		2016-12-31	1969-01-01	17531	2	2	3	2	2	1	0	0	0	0	0	1	1	0	1	1	0	2445	2	2445	6.69863	1				2	2445	6.69863
0	66	83	6568			0			6568		1986-12-26	42790	48600	42400		48600 42400	0		2016-12-31	1969-01-01	17531	3	3	3	3	3	1	0	0	0	0	0	0	0	0	0	0	0	6568	2	6568	17.9945	1				2	6568	17.9945
0	65	72	2914			0			2914		1976-12-24	41090	41290	43890		41290 43890	0		2016-12-31	1969-01-01	17531	3	3	3	3	3	1	0	0	0	0	0	0	0	0	0	0	0	2914	2	2914	7.98356	1				2	2914	7.98356
0	65	88	8762			0			8762		1992-12-28	486	486			486	0		2016-12-31	1969-01-01	17531	1	3	3	1	1	1	1	0	0	1	1	1	0	0	1	1	1	8762	2	8762	24.0055	1				0	7300	20
0	65	94	10878			1	820C	1996-10-17	10151	92	1998-10-14	I5091	I5091	F039		I5091 F039	0		2016-12-31	1969-01-01	17531	3	3	2	2	3	1	0	0	0	0	0	0	0	1	1	0	0	10878	1	10151	27.811	1				0	7300	20
0	65	93	10516			0			10516		1997-10-17	A090	R54	A090	M0019	R54 A090 M0019	0		2016-12-31	1969-01-01	17531	2	2	2	1	3	1	0	0	0	1	0	1	1	1	1	0	1	10516	2	10516	28.811	1				0	7300	20
0	65					0			17531								0		2016-12-31	1969-01-01	17531						0										0		17531	0	17531	48.0301	0
0	65	95	11325			0			11325		2000-01-04	I64	R579	J189	E149	R579 J189 E149 R739 I64	0		2016-12-31	1969-01-01	17531	2	2	2	2	3	1	0	0	0	0	0	1	1	1	1	0	0	11325	2	11325	31.0274	1				0	7300	20
1	65	74	3353			0			3353		1978-03-08	88700	48500	03890	25000	48500 03890 25000	0		2016-12-31	1969-01-01	17531	1	1	1	1	2	1	1	1	1	1	0	1	1	1	1	1	1	3353	2	3353	9.1863	1				2	3353	9.1863
1	65	78	4812			0			4812		1982-03-06	43690	18500			18500	0		2016-12-31	1969-01-01	17531	3	3	3	3	3	1	0	0	0	0	0	0	0	0	0	0	0	4812	2	4812	13.1836	1				2	4812	13.1836
0	65	99	12627			0			12627		2003-07-29	I219	I219			I219	0		2016-12-31	1969-01-01	17531	3	2	2	2	3	1	0	0	0	0	0	0	1	1	1	0	0	12627	2	12627	34.5945	1				0	7300	20
0	65	91	9653			0			9653		1995-06-07	5990	7855	5990		7855 5990	0		2016-12-31	1969-01-01	17531	3	3	3	3	3	1	0	0	0	0	0	0	0	0	0	0	0	9653	2	9653	26.4466	1				0	7300	20
0	65	83	6971			0			6971		1988-02-02	436	436	486		436 486	0		2016-12-31	1969-01-01	17531	2	2	3	3	3	1	0	0	0	0	0	1	1	0	0	0	0	6971	2	6971	19.0986	1				2	6971	19.0986
0	65	86	8004			0			8004		1990-12-01	2507	4282	-5184	4140	4282 -5184 4140 2507	0		2016-12-31	1969-01-01	17531	2	2	2	2	2	1	0	0	0	0	0	1	1	1	1	1	0	8004	2	8004	21.9288	1				0	7300	20
1	65	76	4332			0			4332		1980-11-11	41090					0		2016-12-31	1969-01-01	17531	3	3	3	3	3	1	0	0	0	0	0	0	0	0	0	0	0	4332	2	4332	11.8685	1				2	4332	11.8685
0	65	85	7763			0			7763		1990-04-04	4140	4282	4140	4370	4282 4140 4370 0532 3735 8088 E887 2500	0		2016-12-31	1969-01-01	17531	1	2	3	3	3	1	1	0	0	0	0	1	1	0	0	0	1	7763	2	7763	21.2685	1				0	7300	20
1	65	84	7301			0			7301		1988-12-28	0799	0799	2900	413	0799 2900 413	0		2016-12-31	1969-01-01	17531						1										0		7301	2	7301	20.0027	0
1	65	70	2238			0			2238		1975-02-17	41090	41290			41290	0		2016-12-31	1969-01-01	17531	3	3	3	3	3	1	0	0	0	0	0	0	0	0	0	0	0	2238	2	2238	6.13151	1				2	2238	6.13151
1	65	79	5529			0			5529		1984-02-21	41290	25090			25090	0		2016-12-31	1969-01-01	17531	3	3	3	2	3	1	0	0	0	0	0	0	0	0	1	0	0	5529	2	5529	15.1479	1				2	5529	15.1479
0	65	78	4927			0			4927		1982-06-29	18300					0		2016-12-31	1969-01-01	17531	3	2	3	3	3	1	0	0	0	0	0	0	1	0	0	0	0	4927	2	4927	13.4986	1				2	4927	13.4986
0	65	81	6191			0			6191		1985-12-14	42800	43490	15380		43490 15380	0		2016-12-31	1969-01-01	17531	3	3	3	2	3	1	0	0	0	0	0	0	0	0	1	0	0	6191	2	6191	16.9616	1				2	6191	16.9616
1	65	87	8310			0			8310		1991-10-03	4289	4289			4289	0		2016-12-31	1969-01-01	17531	3	3	3	2	3	1	0	0	0	0	0	0	0	0	1	0	0	8310	2	8310	22.7671	1				0	7300	20
0	65	78	5108			0			5108		1982-12-27	15790					0		2016-12-31	1969-01-01	17531	3	3	3	3	3	1	0	0	0	0	0	0	0	0	0	0	0	5108	2	5108	13.9945	1				2	5108	13.9945
1	65	74	3591			0			3591		1978-11-01	15500					0		2016-12-31	1969-01-01	17531	3	3	3	3	3	1	0	0	0	0	0	0	0	0	0	0	0	3591	2	3591	9.83836	1				2	3591	9.83836
1	65	71	2524			0			2524		1975-11-30	44420	44000			44000	0		2016-12-31	1969-01-01	17531	3	3	2	3	3	1	0	0	0	0	0	0	0	1	0	0	0	2524	2	2524	6.91507	1				2	2524	6.91507
1	65	88	8797			1	820C	1993-01-29	8794	88	1993-02-01	887	9971	8202	E887	9971 8202 E887 E8789	1	8202	2016-12-31	1969-01-01	17531	3	3	3	3	3	1	0	0	0	0	0	0	0	0	0	0	0	8797	1	8794	24.0932	1				0	7300	20
0	65	79	5281			0			5281		1983-06-18	98000	96700			96700	0		2016-12-31	1969-01-01	17531	3	3	3	3	3	1	0	0	0	0	0	0	0	0	0	0	0	5281	2	5281	14.4685	1				2	5281	14.4685
1	65	82	6579			0			6579		1987-01-06	3209	3209	185		3209 185	0		2016-12-31	1969-01-01	17531	2	3	3	3	3	1	0	0	0	0	0	1	0	0	0	0	0	6579	2	6579	18.0247	1				2	6579	18.0247
1	65	77	4754			0			4754		1982-01-07	41290					0		2016-12-31	1969-01-01	17531	2	2	3	3	3	1	0	0	0	0	0	1	1	0	0	0	0	4754	2	4754	13.0247	1				2	4754	13.0247
1	65	83	6814			0			6814		1987-08-29	4379	4379			4379	0		2016-12-31	1969-01-01	17531	3	3	3	3	3	1	0	0	0	0	0	0	0	0	0	0	0	6814	2	6814	18.6685	1				2	6814	18.6685
1	65	76	4445			0			4445		1981-03-04	25070	03890	48600		03890 48600	0		2016-12-31	1969-01-01	17531	3	2	3	2	3	1	0	0	0	0	0	0	1	0	1	0	0	4445	2	4445	12.1781	1				2	4445	12.1781
0	65	88	8841			1	821A	1990-08-07	7888	86	1993-03-17	4409	4289	4409		4289 4409	0		2016-12-31	1969-01-01	17531	3	3	3	3	3	1	0	0	0	0	0	0	0	0	0	0	0	8841	1	7888	21.611	1				0	7300	20
1	65	69	1846			0			1846		1974-01-21	16210					0		2016-12-31	1969-01-01	17531	1	1	1	1	1	1	1	1	1	1	1	1	1	1	1	1	1	1846	2	1846	5.05753	1				2	1846	5.05753
1	65	68	1290			0			1290		1972-07-14	79690					0		2016-12-31	1969-01-01	17531	3	2	3	3	3	1	0	0	0	0	0	0	1	0	0	0	0	1290	2	1290	3.53425	1				2	1290	3.53425
1	65	71	2670			0			2670		1976-04-24	20300					0		2016-12-31	1969-01-01	17531	2	1	2	3	3	1	0	1	0	0	0	1	1	1	0	0	1	2670	2	2670	7.31507	1				2	2670	7.31507
0	65	95	11454			0			11454		2000-05-12	I259	I5099	I259	I739	I5099 I259 I739	0		2016-12-31	1969-01-01	17531	2	2	2	3	3	1	0	0	0	0	0	1	1	1	0	0	0	11454	2	11454	31.3808	1				0	7300	20
0	65	66	669			0			669		1970-11-01	46600	45000			45000	0		2016-12-31	1969-01-01	17531	1	2	2	1	2	1	1	0	0	1	0	1	1	1	1	1	1	669	2	669	1.83288	1				2	669	1.83288
0	65	71	2610			0			2610		1976-02-24	18000					0		2016-12-31	1969-01-01	17531	3	3	3	2	3	1	0	0	0	0	0	0	0	0	1	0	0	2610	2	2610	7.15068	1				2	2610	7.15068
1	65	81	6346			0			6346		1986-05-18	41090	41290	44090		41290 44090	0		2016-12-31	1969-01-01	17531	2	2	2	2	3	1	0	0	0	0	0	1	1	1	1	0	0	6346	2	6346	17.3863	1				2	6346	17.3863
0	65	85	7690			0			7690		1990-01-21	5191	4280	5191		4280 5191	0		2016-12-31	1969-01-01	17531	2	2	2	2	3	1	0	0	0	0	0	1	1	1	1	0	0	7690	2	7690	21.0685	1				0	7300	20
0	65	95	11269			0			11269		1999-11-09	I219	I219	I251		I219 I251	0		2016-12-31	1969-01-01	17531	2	2	2	2	3	1	0	0	0	0	0	1	1	1	1	0	0	11269	2	11269	30.874	1				0	7300	20
0	65	87	8416			0			8416		1992-01-17	2900	7855	797	2900	7855 797 2900	0		2016-12-31	1969-01-01	17531	3	2	3	2	3	1	0	0	0	0	0	0	1	0	1	0	0	8416	2	8416	23.0575	1				0	7300	20
1	65	82	6548			0			6548		1986-12-06	41090	41290			41290	0		2016-12-31	1969-01-01	17531	3	2	3	2	3	1	0	0	0	0	0	0	1	0	1	0	0	6548	2	6548	17.9397	1				2	6548	17.9397
1	65	74	3811			0			3811		1979-06-09	15790					0		2016-12-31	1969-01-01	17531	2	2	3	3	3	1	0	0	0	0	0	1	1	0	0	0	0	3811	2	3811	10.4411	1				2	3811	10.4411
1	65	70	2269			0			2269		1975-03-20	57190	57300			57300	0		2016-12-31	1969-01-01	17531	3	3	3	3	3	1	0	0	0	0	0	0	0	0	0	0	0	2269	2	2269	6.21644	1				2	2269	6.21644
1	65	84	7176			1	820A	1988-07-15	5524	79	1988-08-25	185	486	4289	185	486 4289 185 438 4148	0		2016-12-31	1969-01-01	17531	3	3	3	3	3	1	0	0	0	0	0	0	0	0	0	0	0	7176	1	5524	15.1342	1				1	5524	15.1342
0	65	84	7236			0			7236		1988-10-24	5570	5570	5570	492	5570 5570 492	0		2016-12-31	1969-01-01	17531	2	2	3	2	3	1	0	0	0	0	0	1	1	0	1	0	0	7236	2	7236	19.8247	1				2	7236	19.8247
1	65	88	8640			0			8640		1992-08-28	412	4299	412	5319	4299 412 5319 4273 413	0		2016-12-31	1969-01-01	17531	3	2	3	2	3	1	0	0	0	0	0	0	1	0	1	0	0	8640	2	8640	23.6712	1				0	7300	20
0	65	77	4934			0			4934		1982-07-06	59320	20300			20300	0		2016-12-31	1969-01-01	17531	2	2	2	3	3	1	0	0	0	0	0	1	1	1	0	0	0	4934	2	4934	13.5178	1				2	4934	13.5178
0	65	77	4689			0			4689		1981-11-03	20510	43190	43090	42710	43190 43090 42710	0		2016-12-31	1969-01-01	17531	3	2	3	2	3	1	0	0	0	0	0	0	1	0	1	0	0	4689	2	4689	12.8466	1				2	4689	12.8466
1	65	86	8240			0			8240		1991-07-25	185	185	1989		185 1989	0		2016-12-31	1969-01-01	17531	2	2	2	2	3	1	0	0	0	0	0	1	1	1	1	0	0	8240	2	8240	22.5753	1				0	7300	20
1	65	91	9885			0			9885		1996-01-25	2507	7855	2507		7855 2507	0		2016-12-31	1969-01-01	17531	3	3	3	3	3	1	0	0	0	0	0	0	0	0	0	0	0	9885	2	9885	27.0822	1				0	7300	20
0	65	74	3813			0			3813		1979-06-11	41290	29000			29000	0		2016-12-31	1969-01-01	17531	3	3	3	3	3	1	0	0	0	0	0	0	0	0	0	0	0	3813	2	3813	10.4466	1				2	3813	10.4466
1	65	78	5301			0			5301		1983-07-08	51800	42700			42700	0		2016-12-31	1969-01-01	17531	2	2	3	3	3	1	0	0	0	0	0	1	1	0	0	0	0	5301	2	5301	14.5233	1				2	5301	14.5233
0	65	82	6753			0			6753		1987-06-29	4409	4151	4273	4409	4151 4273 4409	0		2016-12-31	1969-01-01	17531	3	3	3	3	3	1	0	0	0	0	0	0	0	0	0	0	0	6753	2	6753	18.5014	1				2	6753	18.5014
0	65	93	10715			1	820A	1991-06-25	8210	86	1998-05-04	I219	I469	I259	I219	I469 I259 I219 I209 I269 I209 I10 I5091 I258 Z950	0		2016-12-31	1969-01-01	17531	3	2	3	3	3	1	0	0	0	0	0	0	1	0	0	0	0	10715	1	8210	22.4932	1				0	7300	20
0	65	98	12396			0			12396		2002-12-10	I5199	R54	I5199		R54 I5199	0		2016-12-31	1969-01-01	17531	3	2	2	2	3	1	0	0	0	0	0	0	1	1	1	0	0	12396	2	12396	33.9616	1				0	7300	20
0	65	91	9937			1	820C	1992-09-29	8672	88	1996-03-17	4241	4289	4241	4249	4289 4241 4249	0		2016-12-31	1969-01-01	17531	3	1	3	1	3	1	0	1	0	1	0	0	1	0	1	0	1	9937	1	8672	23.7589	1				0	7300	20
1	65	74	3608			0			3608		1978-11-18	16210					0		2016-12-31	1969-01-01	17531	2	3	3	3	3	1	0	0	0	0	0	1	0	0	0	0	0	3608	2	3608	9.88493	1				2	3608	9.88493
1	65	90	9496			0			9496		1995-01-01	486	4282	486		4282 486	0		2016-12-31	1969-01-01	17531	2	2	2	2	3	1	0	0	0	0	0	1	1	1	1	0	0	9496	2	9496	26.0164	1				0	7300	20
0	65	91	9797			0			9797		1995-10-29	4409	4289	4409	4273	4289 4409 4273 7860	0		2016-12-31	1969-01-01	17531	2	2	1	1	3	1	0	0	1	1	0	1	1	1	1	0	1	9797	2	9797	26.8411	1				0	7300	20
0	65	81	6173			0			6173		1985-11-26	44490	44090			44090	0		2016-12-31	1969-01-01	17531	3	2	3	3	3	1	0	0	0	0	0	0	1	0	0	0	0	6173	2	6173	16.9123	1				2	6173	16.9123
1	65	67	1023			0			1023		1971-10-21	41090	41290	71230		41290 71230	0		2016-12-31	1969-01-01	17531	1	1	2	1	1	1	1	1	0	1	1	1	1	1	1	1	1	1023	2	1023	2.80274	1				2	1023	2.80274
1	65	78	5339			0			5339		1983-08-15	34200					0		2016-12-31	1969-01-01	17531	3	3	3	3	3	1	0	0	0	0	0	0	0	0	0	0	0	5339	2	5339	14.6274	1				2	5339	14.6274
1	65	76	4444			0			4444		1981-03-03	48600	44090			44090	0		2016-12-31	1969-01-01	17531	3	3	2	3	3	1	0	0	0	0	0	0	0	1	0	0	0	4444	2	4444	12.1753	1				2	4444	12.1753
0	65	76	4495			0			4495		1981-04-23	15380					0		2016-12-31	1969-01-01	17531	3	3	3	3	3	1	0	0	0	0	0	0	0	0	0	0	0	4495	2	4495	12.3151	1				2	4495	12.3151
0	65	88	8748			1	820A	1992-03-27	8486	87	1992-12-14	1370	485	1370	4273	485 1370 4273 4299	0		2016-12-31	1969-01-01	17531	3	2	3	2	3	1	0	0	0	0	0	0	1	0	1	0	0	8748	1	8486	23.2493	1				0	7300	20
0	65	89	9207			0			9207		1994-03-18	4140	4140			4140	0		2016-12-31	1969-01-01	17531	3	2	2	3	3	1	0	0	0	0	0	0	1	1	0	0	0	9207	2	9207	25.2247	1				0	7300	20
0	65	93	10747			0			10747		1998-06-05	R54	R54			R54	0		2016-12-31	1969-01-01	17531	2	2	3	3	3	1	0	0	0	0	0	1	1	0	0	0	0	10747	2	10747	29.4438	1				0	7300	20
0	65	86	8082			0			8082		1991-02-17	410	4230	410	4409	4230 410 4409	0		2016-12-31	1969-01-01	17531	3	3	3	3	3	1	0	0	0	0	0	0	0	0	0	0	0	8082	2	8082	22.1425	1				0	7300	20
0	65	85	7667			0			7667		1989-12-29	2904	2904	4370	4140	2904 4370 4140 4274 797 9051 9052 E9299	0		2016-12-31	1969-01-01	17531	2	2	2	2	2	1	0	0	0	0	0	1	1	1	1	1	0	7667	2	7667	21.0055	1				0	7300	20
0	65	74	3629			0			3629		1978-12-09	41090					0		2016-12-31	1969-01-01	17531	2	1	2	1	3	1	0	1	0	1	0	1	1	1	1	0	1	3629	2	3629	9.94247	1				2	3629	9.94247
1	65	96	11716			0			11716		2001-01-29	I639	I639			I639	0		2016-12-31	1969-01-01	17531	2	2	3	3	3	1	0	0	0	0	0	1	1	0	0	0	0	11716	2	11716	32.0986	1				0	7300	20
1	65	73	3503			0			3503		1978-08-05	16000	18500	20800		18500 20800	0		2016-12-31	1969-01-01	17531	2	2	2	3	3	1	0	0	0	0	0	1	1	1	0	0	0	3503	2	3503	9.59726	1				2	3503	9.59726
1	65	81	6379			0			6379		1986-06-20	17130					0		2016-12-31	1969-01-01	17531	3	3	3	3	3	1	0	0	0	0	0	0	0	0	0	0	0	6379	2	6379	17.4767	1				2	6379	17.4767
1	65	89	9259			0			9259		1994-05-09	410	4282	-5184	410	4282 -5184 410 4140	0		2016-12-31	1969-01-01	17531	3	3	3	3	3	1	0	0	0	0	0	0	0	0	0	0	0	9259	2	9259	25.3671	1				0	7300	20
1	65	72	2899			0			2899		1976-12-09	01900	48600	41290		48600 41290	0		2016-12-31	1969-01-01	17531	3	2	3	3	3	1	0	0	0	0	0	0	1	0	0	0	0	2899	2	2899	7.94247	1				2	2899	7.94247
1	65	73	3484			0			3484		1978-07-17	30320	42700	87190		42700 87190	0		2016-12-31	1969-01-01	17531	3	3	2	2	3	1	0	0	0	0	0	0	0	1	1	0	0	3484	2	3484	9.54521	1				2	3484	9.54521
0	65	78	5086			0			5086		1982-12-05	41090	41290			41290	0		2016-12-31	1969-01-01	17531	2	2	2	1	2	1	0	0	0	1	0	1	1	1	1	1	1	5086	2	5086	13.9342	1				2	5086	13.9342
0	65	73	3346			0			3346		1978-03-01	44590	56700	42800		56700 42800	0		2016-12-31	1969-01-01	17531	2	2	2	2	2	1	0	0	0	0	0	1	1	1	1	1	0	3346	2	3346	9.16712	1				2	3346	9.16712
1	65	89	9125			1	820A	1993-12-17	8825	88	1993-12-26	887	9973	-486	8210	9973 -486 8210 E887 E8789	1	8210	2016-12-31	1969-01-01	17531						1										0		9125	1	8825	24.1781	0
0	65	89	9317			1	820	1986-08-21	6404	81	1994-07-06	4660	4660	7994	797	4660 7994 797	0		2016-12-31	1969-01-01	17531	2	2	3	2	3	1	0	0	0	0	0	1	1	0	1	0	0	9317	1	6404	17.5452	1				1	6404	17.5452
1	65	72	3222			0			3222		1977-10-28	41290					0		2016-12-31	1969-01-01	17531	2	2	2	2	3	1	0	0	0	0	0	1	1	1	1	0	0	3222	2	3222	8.8274	1				2	3222	8.8274
0	65	69	2063			0			2063		1974-08-26	43800	44090	25000	48600	44090 25000 48600	0		2016-12-31	1969-01-01	17531	3	2	2	3	3	1	0	0	0	0	0	0	1	1	0	0	0	2063	2	2063	5.65205	1				2	2063	5.65205
0	65	97	12099			0			12099		2002-02-16	I693	R54	I693		R54 I693	0		2016-12-31	1969-01-01	17531	3	3	3	3	3	1	0	0	0	0	0	0	0	0	0	0	0	12099	2	12099	33.1479	1				0	7300	20
0	65	71	2697			0			2697		1976-05-21	73490	48500			48500	0		2016-12-31	1969-01-01	17531	1	1	2	2	3	1	1	1	0	0	0	1	1	1	1	0	1	2697	2	2697	7.38904	1				2	2697	7.38904
1	65	65	518			0			518		1970-06-03	15190					0		2016-12-31	1969-01-01	17531	2	2	3	3	3	1	0	0	0	0	0	1	1	0	0	0	0	518	2	518	1.41918	1				2	518	1.41918
1	65	92	10276			0			10276		1997-02-19	E149	R579	R688	E149	R579 R688 E149 I743	0		2016-12-31	1969-01-01	17531	3	2	2	3	3	1	0	0	0	0	0	0	1	1	0	0	0	10276	2	10276	28.1534	1				0	7300	20
0	65	71	2851			0			2851		1976-10-22	20300					0		2016-12-31	1969-01-01	17531	3	2	2	3	3	1	0	0	0	0	0	0	1	1	0	0	0	2851	2	2851	7.81096	1				2	2851	7.81096
0	65	75	4105			0			4105		1980-03-29	95000					0		2016-12-31	1969-01-01	17531	2	1	2	2	3	1	0	1	0	0	0	1	1	1	1	0	1	4105	2	4105	11.2466	1				2	4105	11.2466
0	65	68	1675			0			1675		1973-08-03	15000					0		2016-12-31	1969-01-01	17531	2	1	2	3	3	1	0	1	0	0	0	1	1	1	0	0	1	1675	2	1675	4.58904	1				2	1675	4.58904
1	65	76	4533			0			4533		1981-05-31	18500					0		2016-12-31	1969-01-01	17531	2	2	2	1	3	1	0	0	0	1	0	1	1	1	1	0	1	4533	2	4533	12.4192	1				2	4533	12.4192
0	65	81	6437			0			6437		1986-08-17	88500	48500			48500	0		2016-12-31	1969-01-01	17531	3	2	3	3	3	1	0	0	0	0	0	0	1	0	0	0	0	6437	2	6437	17.6356	1				2	6437	17.6356
0	65	90	9607			1	820C	1993-02-02	8798	88	1995-04-22	797	797			797	0		2016-12-31	1969-01-01	17531	3	3	2	2	3	1	0	0	0	0	0	0	0	1	1	0	0	9607	1	8798	24.1041	1				0	7300	20
1	65	88	8845			0			8845		1993-03-21	438	438	-4349		438 -4349	0		2016-12-31	1969-01-01	17531	3	3	3	3	3	1	0	0	0	0	0	0	0	0	0	0	0	8845	2	8845	24.2329	1				0	7300	20
1	65	70	2320			0			2320		1975-05-10	41090	41290			41290	0		2016-12-31	1969-01-01	17531	1	2	3	3	3	1	1	0	0	0	0	1	1	0	0	0	1	2320	2	2320	6.35616	1				2	2320	6.35616
1	65	80	5896			0			5896		1985-02-22	42700					0		2016-12-31	1969-01-01	17531	2	1	2	1	2	1	0	1	0	1	0	1	1	1	1	1	1	5896	2	5896	16.1534	1				2	5896	16.1534
0	65	79	5524			0			5524		1984-02-16	43190					0		2016-12-31	1969-01-01	17531						1										0		5524	2	5524	15.1342	0				2	5524	15.1342
1	65	80	5888			0			5888		1985-02-14	15380	25090			25090	0		2016-12-31	1969-01-01	17531	2	2	3	2	3	1	0	0	0	0	0	1	1	0	1	0	0	5888	2	5888	16.1315	1				2	5888	16.1315
0	65	75	4242			0			4242		1980-08-13	41090	41290	43890		41290 43890	0		2016-12-31	1969-01-01	17531	2	2	2	2	2	1	0	0	0	0	0	1	1	1	1	1	0	4242	2	4242	11.6219	1				2	4242	11.6219
1	65	76	4566			0			4566		1981-07-03	41090	41290			41290	0		2016-12-31	1969-01-01	17531	2	2	2	2	3	1	0	0	0	0	0	1	1	1	1	0	0	4566	2	4566	12.5096	1				2	4566	12.5096
1	65	78	5307			0			5307		1983-07-14	59900	03890			03890	0		2016-12-31	1969-01-01	17531						1										0		5307	2	5307	14.5397	0				2	5307	14.5397
1	65	71	2685			0			2685		1976-05-09	41090					0		2016-12-31	1969-01-01	17531						1										0		2685	2	2685	7.35616	0				2	2685	7.35616
1	65	68	1816			0			1816		1973-12-22	43890					0		2016-12-31	1969-01-01	17531	3	3	3	3	3	1	0	0	0	0	0	0	0	0	0	0	0	1816	2	1816	4.97534	1				2	1816	4.97534
1	64	68	1479			0			1479		1973-01-19	15790					0		2016-12-31	1969-01-01	17531						1										0		1479	2	1479	4.05205	0				2	1479	4.05205
0	64	74	3680			0			3680		1979-01-29	16210					0		2016-12-31	1969-01-01	17531	3	2	3	1	3	1	0	0	0	1	0	0	1	0	1	0	1	3680	2	3680	10.0822	1				2	3680	10.0822
1	64	95	11358			0			11358		2000-02-06	N10	N10	F031		N10 F031	0		2016-12-31	1969-01-01	17531	3	3	3	3	3	1	0	0	0	0	0	0	0	0	0	0	0	11358	2	11358	31.1178	1				0	7300	20
1	64	65	736			0			736		1971-01-07	41290					0		2016-12-31	1969-01-01	17531						1										0		736	2	736	2.01644	0				2	736	2.01644
1	64	68	1488			0			1488		1973-01-28	41290					0		2016-12-31	1969-01-01	17531	2	2	2	2	3	1	0	0	0	0	0	1	1	1	1	0	0	1488	2	1488	4.07671	1				2	1488	4.07671
0	64	88	8781			0			8781		1993-01-16	4409	7855	4409		7855 4409	0		2016-12-31	1969-01-01	17531	2	2	2	2	2	1	0	0	0	0	0	1	1	1	1	1	0	8781	2	8781	24.0575	1				0	7300	20
0	64	96	11795			0			11795		2001-04-18	I693	I693	E119	I5099	I693 E119 I5099 M353 C509	0		2016-12-31	1969-01-01	17531	2	2	2	2	3	1	0	0	0	0	0	1	1	1	1	0	0	11795	2	11795	32.3151	1				0	7300	20
1	64	69	1942			0			1942		1974-04-27	25000	43890			43890	0		2016-12-31	1969-01-01	17531	3	2	3	3	3	1	0	0	0	0	0	0	1	0	0	0	0	1942	2	1942	5.32055	1				2	1942	5.32055
1	64	86	8304			0			8304		1991-09-27	2904	7854	2904	-438	7854 2904 -438 -4349	0		2016-12-31	1969-01-01	17531	2	2	2	2	3	1	0	0	0	0	0	1	1	1	1	0	0	8304	2	8304	22.7507	1				0	7300	20
1	64	70	2469			0			2469		1975-10-06	41090	41290			41290	0		2016-12-31	1969-01-01	17531	3	3	3	3	3	1	0	0	0	0	0	0	0	0	0	0	0	2469	2	2469	6.76438	1				2	2469	6.76438
0	64	86	8095			0			8095		1991-03-02	1809	1809	1983		1809 1983	0		2016-12-31	1969-01-01	17531	3	3	2	3	3	1	0	0	0	0	0	0	0	1	0	0	0	8095	2	8095	22.1781	1				0	7300	20
0	64	88	8888			0			8888		1993-05-03	4289	4289			4289	0		2016-12-31	1969-01-01	17531	2	2	2	2	3	1	0	0	0	0	0	1	1	1	1	0	0	8888	2	8888	24.3507	1				0	7300	20
0	64	92	10484			1	820C	1989-08-30	7546	84	1997-09-15	I219	I219	F031		I219 F031	0		2016-12-31	1969-01-01	17531	3	3	3	3	3	1	0	0	0	0	0	0	0	0	0	0	0	10484	1	7546	20.674	1				0	7300	20
1	64	98	12687			0			12687		2003-09-27	J189	R54	J189	R091	R54 J189 R091 I5099	0		2016-12-31	1969-01-01	17531						1										0		12687	2	12687	34.7589	0
0	64	95	11707			1	820C	1995-06-17	9663	90	2001-01-20	I709	J189	I709		J189 I709	0		2016-12-31	1969-01-01	17531	3	3	3	3	3	1	0	0	0	0	0	0	0	0	0	0	0	11707	1	9663	26.474	1				0	7300	20
0	64	66	829			0			829		1971-04-10	89000	42800			42800	0		2016-12-31	1969-01-01	17531	3	2	3	3	2	1	0	0	0	0	0	0	1	0	0	1	0	829	2	829	2.27123	1				2	829	2.27123
1	64	70	2425			0			2425		1975-08-23	41290	44190	44410	18500	44190 44410 18500	0		2016-12-31	1969-01-01	17531	1	2	3	1	2	1	1	0	0	1	0	1	1	0	1	1	1	2425	2	2425	6.64384	1				2	2425	6.64384
0	64	81	6595			0			6595		1987-01-22	410	410			410	0		2016-12-31	1969-01-01	17531	3	3	3	3	3	1	0	0	0	0	0	0	0	0	0	0	0	6595	2	6595	18.0685	1				2	6595	18.0685
1	64	71	2853			0			2853		1976-10-24	39490	41090			41090	0		2016-12-31	1969-01-01	17531	2	1	2	1	3	1	0	1	0	1	0	1	1	1	1	0	1	2853	2	2853	7.81644	1				2	2853	7.81644
1	64	85	8067			0			8067		1991-02-02	492	492			492	0		2016-12-31	1969-01-01	17531	3	3	3	3	3	1	0	0	0	0	0	0	0	0	0	0	0	8067	2	8067	22.1014	1				0	7300	20
0	64	77	5126			0			5126		1983-01-14	45000	42900	48500	44090	42900 48500 44090 27700 55130	0		2016-12-31	1969-01-01	17531						1										0		5126	2	5126	14.0438	0				2	5126	14.0438
0	64	81	6472			0			6472		1986-09-21	43390					0		2016-12-31	1969-01-01	17531	2	2	2	1	3	1	0	0	0	1	0	1	1	1	1	0	1	6472	2	6472	17.7315	1				2	6472	17.7315
1	64	86	8220			0			8220		1991-07-05	410	7855	410		7855 410	0		2016-12-31	1969-01-01	17531	3	3	3	3	3	1	0	0	0	0	0	0	0	0	0	0	0	8220	2	8220	22.5205	1				0	7300	20
1	64	84	7415			0			7415		1989-04-21	5672	7824	5672		7824 5672	0		2016-12-31	1969-01-01	17531	3	3	3	2	3	1	0	0	0	0	0	0	0	0	1	0	0	7415	2	7415	20.3151	1				0	7300	20
1	64	80	6166			0			6166		1985-11-19	41090	45000			45000	0		2016-12-31	1969-01-01	17531	3	3	3	2	3	1	0	0	0	0	0	0	0	0	1	0	0	6166	2	6166	16.8932	1				2	6166	16.8932
1	64	82	6688			0			6688		1987-04-25	1719	1719	E8789		1719 E8789	0		2016-12-31	1969-01-01	17531	3	3	3	3	3	1	0	0	0	0	0	0	0	0	0	0	0	6688	2	6688	18.3233	1				2	6688	18.3233
0	64	97	12396			1	S720	1997-12-11	10571	92	2002-12-10	F039	R54	F039		R54 F039	0		2016-12-31	1969-01-01	17531	3	2	2	1	3	1	0	0	0	1	0	0	1	1	1	0	1	12396	1	10571	28.9616	1				0	7300	20
0	64	66	917			0			917		1971-07-07	15610					0		2016-12-31	1969-01-01	17531	3	3	3	3	3	1	0	0	0	0	0	0	0	0	0	0	0	917	2	917	2.51233	1				2	917	2.51233
0	64	95	11505			0			11505		2000-07-02	D374	D374			D374	0		2016-12-31	1969-01-01	17531	3	3	3	3	3	1	0	0	0	0	0	0	0	0	0	0	0	11505	2	11505	31.5205	1				0	7300	20
1	64	85	7967			0			7967		1990-10-25	4919	481	4659	4280	481 4659 4280 4919	0		2016-12-31	1969-01-01	17531	3	3	3	3	3	1	0	0	0	0	0	0	0	0	0	0	0	7967	2	7967	21.8274	1				0	7300	20
0	64	77	5136			0			5136		1983-01-24	41290					0		2016-12-31	1969-01-01	17531	3	3	3	3	3	1	0	0	0	0	0	0	0	0	0	0	0	5136	2	5136	14.0712	1				2	5136	14.0712
1	64	76	4807			0			4807		1982-03-01	41090					0		2016-12-31	1969-01-01	17531	2	2	2	3	3	1	0	0	0	0	0	1	1	1	0	0	0	4807	2	4807	13.1699	1				2	4807	13.1699
1	64	75	4091			0			4091		1980-03-15	16210					0		2016-12-31	1969-01-01	17531	2	2	3	2	2	1	0	0	0	0	0	1	1	0	1	1	0	4091	2	4091	11.2082	1				2	4091	11.2082
0	64	82	6999			0			6999		1988-03-01	4402	4599	4402	7854	4599 4402 7854 4439 E8785	0		2016-12-31	1969-01-01	17531	3	3	3	2	3	1	0	0	0	0	0	0	0	0	1	0	0	6999	2	6999	19.1753	1				2	6999	19.1753
1	64	66	1120			0			1120		1972-01-26	43100	40400			40400	0		2016-12-31	1969-01-01	17531	1	1	2	1	2	1	1	1	0	1	0	1	1	1	1	1	1	1120	2	1120	3.06849	1				2	1120	3.06849
1	64	66	1112			0			1112		1972-01-18	41090	41290			41290	0		2016-12-31	1969-01-01	17531						1										0		1112	2	1112	3.04658	0				2	1112	3.04658
0	64	91	10173			1	820C	1996-11-08	10173	91	1996-11-08	888	4282	8202	E888	4282 8202 E888	1	8202	2016-12-31	1969-01-01	17531	3	3	3	3	3	1	0	0	0	0	0	0	0	0	0	0	0	10173	1	10173	27.8712	1				0	7300	20
0	64	76	4732			0			4732		1981-12-16	15380	48500	42710		48500 42710	0		2016-12-31	1969-01-01	17531	2	1	2	2	3	1	0	1	0	0	0	1	1	1	1	0	1	4732	2	4732	12.9644	1				2	4732	12.9644
0	64	81	6627			0			6627		1987-02-23	4281	5184	4299		5184 4299	0		2016-12-31	1969-01-01	17531	2	2	3	2	2	1	0	0	0	0	0	1	1	0	1	1	0	6627	2	6627	18.1562	1				2	6627	18.1562
1	64	82	6996			0			6996		1988-02-27	410	410	4140		410 4140	0		2016-12-31	1969-01-01	17531	3	3	3	3	3	1	0	0	0	0	0	0	0	0	0	0	0	6996	2	6996	19.1671	1				2	6996	19.1671
0	64	75	4446			0			4446		1981-03-05	17400					0		2016-12-31	1969-01-01	17531	3	3	3	3	3	1	0	0	0	0	0	0	0	0	0	0	0	4446	2	4446	12.1808	1				2	4446	12.1808
0	64	75	4362			0			4362		1980-12-11	20300	18900	48600		18900 48600	0		2016-12-31	1969-01-01	17531	3	3	3	3	3	1	0	0	0	0	0	0	0	0	0	0	0	4362	2	4362	11.9507	1				2	4362	11.9507
1	64	84	7632			0			7632		1989-11-24	410	410	486		410 486	0		2016-12-31	1969-01-01	17531						1										0		7632	2	7632	20.9096	0
0	64	101	13955			0			13955		2007-03-18	I5099	I5099	I709		I5099 I709	0		2016-12-31	1969-01-01	17531	3	3	3	3	3	1	0	0	0	0	0	0	0	0	0	0	0	13955	2	13955	38.2329	1				0	7300	20
0	64	95	11531			0			11531		2000-07-28	R54	R54			R54	0		2016-12-31	1969-01-01	17531	2	2	3	3	3	1	0	0	0	0	0	1	1	0	0	0	0	11531	2	11531	31.5918	1				0	7300	20
1	64	70	2395			0			2395		1975-07-24	41090	44090			44090	0		2016-12-31	1969-01-01	17531						1										0		2395	2	2395	6.56164	0				2	2395	6.56164
1	64	78	5416			0			5416		1983-10-31	48500	42700	34790		42700 34790	0		2016-12-31	1969-01-01	17531	3	3	3	3	3	1	0	0	0	0	0	0	0	0	0	0	0	5416	2	5416	14.8384	1				2	5416	14.8384
0	64	76	4611			1	8120	1973-06-07	1618	68	1981-08-17	41090	41290			41290	0		2016-12-31	1969-01-01	17531	2	2	3	2	2	1	0	0	0	0	0	1	1	0	1	1	0	4611	1	1618	4.43288	1				1	1618	4.43288
0	64	75	4375			0			4375		1980-12-24	41090	41290	57190		41290 57190	0		2016-12-31	1969-01-01	17531	3	3	3	2	2	1	0	0	0	0	0	0	0	0	1	1	0	4375	2	4375	11.9863	1				2	4375	11.9863
0	64	91	10056			1	820A	1994-12-21	9485	89	1996-07-14	4289	4289	2899	2859	4289 2899 2859 2028	0		2016-12-31	1969-01-01	17531	3	3	2	2	3	1	0	0	0	0	0	0	0	1	1	0	0	10056	1	9485	25.9863	1				0	7300	20
0	64	83	7042			1	820A	1987-12-06	6913	82	1988-04-13	586	586	4280	7999	586 4280 7999 E8789	0		2016-12-31	1969-01-01	17531	3	3	2	2	3	1	0	0	0	0	0	0	0	1	1	0	0	7042	1	6913	18.9397	1				1	6913	18.9397
1	64	67	1256			0			1256		1972-06-10	60000	56700	41290	42790	56700 41290 42790	0		2016-12-31	1969-01-01	17531	3	2	3	3	3	1	0	0	0	0	0	0	1	0	0	0	0	1256	2	1256	3.4411	1				2	1256	3.4411
0	64	85	8063			0			8063		1991-01-29	412	4282	4289	412	4282 4289 412	0		2016-12-31	1969-01-01	17531	3	3	3	3	3	1	0	0	0	0	0	0	0	0	0	0	0	8063	2	8063	22.0904	1				0	7300	20
0	64	72	3369			0			3369		1978-03-24	56090	45000			45000	0		2016-12-31	1969-01-01	17531	3	3	2	3	3	1	0	0	0	0	0	0	0	1	0	0	0	3369	2	3369	9.23014	1				2	3369	9.23014
0	64	85	7848			0			7848		1990-06-28	4151	4151			4151	0		2016-12-31	1969-01-01	17531	3	3	3	3	3	1	0	0	0	0	0	0	0	0	0	0	0	7848	2	7848	21.5014	1				0	7300	20
0	64	105	15345			0			15345		2011-01-06	I258	R54	I258		R54 I258	0		2016-12-31	1969-01-01	17531	3	2	3	3	3	1	0	0	0	0	0	0	1	0	0	0	0	15345	2	15345	42.0411	1				0	7300	20
0	64	86	8200			1	820C	1988-01-07	6945	82	1991-06-15	4280	4280	438	9053	4280 438 9053 E9293	0		2016-12-31	1969-01-01	17531	3	3	3	3	3	1	0	0	0	0	0	0	0	0	0	0	0	8200	1	6945	19.0274	1				1	6945	19.0274
1	64	83	7405			0			7405		1989-04-11	2900	2900			2900	0		2016-12-31	1969-01-01	17531						1										0		7405	2	7405	20.2877	0
1	64	81	6620			0			6620		1987-02-16	1889	1889	2900		1889 2900	0		2016-12-31	1969-01-01	17531	3	3	3	3	3	1	0	0	0	0	0	0	0	0	0	0	0	6620	2	6620	18.137	1				2	6620	18.137
1	64	74	4050			1	8120	1973-07-22	1663	68	1980-02-03	15380					0		2016-12-31	1969-01-01	17531	3	3	3	3	3	1	0	0	0	0	0	0	0	0	0	0	0	4050	1	1663	4.55616	1				1	1663	4.55616
0	64	76	4577			0			4577		1981-07-14	17400	70700	03890		70700 03890	0		2016-12-31	1969-01-01	17531	1	1	2	1	3	1	1	1	0	1	0	1	1	1	1	0	1	4577	2	4577	12.5397	1				2	4577	12.5397
0	64	74	4088			0			4088		1980-03-12	43390	25000			25000	0		2016-12-31	1969-01-01	17531	1	2	2	3	3	1	1	0	0	0	0	1	1	1	0	0	1	4088	2	4088	11.2	1				2	4088	11.2
0	64	65	574			0			574		1970-07-29	43800					0		2016-12-31	1969-01-01	17531	1	2	2	1	2	1	1	0	0	1	0	1	1	1	1	1	1	574	2	574	1.5726	1				2	574	1.5726
1	64	68	1873			0			1873		1974-02-17	41290					0		2016-12-31	1969-01-01	17531	2	2	3	2	3	1	0	0	0	0	0	1	1	0	1	0	0	1873	2	1873	5.13151	1				2	1873	5.13151
0	64	88	9016			0			9016		1993-09-08	1541	1541			1541	0		2016-12-31	1969-01-01	17531	3	3	3	3	3	1	0	0	0	0	0	0	0	0	0	0	0	9016	2	9016	24.7014	1				0	7300	20
0	64	82	7046			0			7046		1988-04-17	4409	4289	4409		4289 4409	0		2016-12-31	1969-01-01	17531	3	3	3	3	3	1	0	0	0	0	0	0	0	0	0	0	0	7046	2	7046	19.3041	1				2	7046	19.3041
1	64	85	8120			0			8120		1991-03-27	4409	7855	4409		7855 4409	0		2016-12-31	1969-01-01	17531	3	2	3	3	3	1	0	0	0	0	0	0	1	0	0	0	0	8120	2	8120	22.2466	1				0	7300	20
1	64	82	6812			0			6812		1987-08-27	1419	1419	1991		1419 1991	0		2016-12-31	1969-01-01	17531	3	3	2	3	3	1	0	0	0	0	0	0	0	1	0	0	0	6812	2	6812	18.663	1				2	6812	18.663
1	64	79	5846			0			5846		1985-01-03	50800	48500	49200	41290	48500 49200 41290	0		2016-12-31	1969-01-01	17531	2	2	2	3	3	1	0	0	0	0	0	1	1	1	0	0	0	5846	2	5846	16.0164	1				2	5846	16.0164
0	64	81	6441			0			6441		1986-08-21	48600	20300			20300	0		2016-12-31	1969-01-01	17531	3	2	3	3	3	1	0	0	0	0	0	0	1	0	0	0	0	6441	2	6441	17.6466	1				2	6441	17.6466
1	64	75	4201			0			4201		1980-07-03	16210	41090			41090	0		2016-12-31	1969-01-01	17531	1	2	3	1	2	1	1	0	0	1	0	1	1	0	1	1	1	4201	2	4201	11.5096	1				2	4201	11.5096
0	64	91	10314			0			10314		1997-03-29	K254	R58	K257		R58 K257	0		2016-12-31	1969-01-01	17531	3	3	3	3	3	1	0	0	0	0	0	0	0	0	0	0	0	10314	2	10314	28.2575	1				0	7300	20
0	64	90	9963			1	820C	1996-03-14	9934	90	1996-04-12	887	7855	8208	E887	7855 8208 E887 E8789	1	8208	2016-12-31	1969-01-01	17531	3	3	3	3	3	1	0	0	0	0	0	0	0	0	0	0	0	9963	1	9934	27.2164	1				0	7300	20
1	64	70	2393			0			2393		1975-07-22	43190	48500			48500	0		2016-12-31	1969-01-01	17531	2	2	2	3	3	1	0	0	0	0	0	1	1	1	0	0	0	2393	2	2393	6.55616	1				2	2393	6.55616
0	64	78	5323			0			5323		1983-07-30	42410	41290	56010		41290 56010	0		2016-12-31	1969-01-01	17531	3	3	3	3	3	1	0	0	0	0	0	0	0	0	0	0	0	5323	2	5323	14.5836	1				2	5323	14.5836
1	64	66	1194			0			1194		1972-04-09	20100	42800			42800	0		2016-12-31	1969-01-01	17531	3	3	3	3	3	1	0	0	0	0	0	0	0	0	0	0	0	1194	2	1194	3.27123	1				2	1194	3.27123
1	64	70	2613			0			2613		1976-02-27	58200	42100	42800		42100 42800	0		2016-12-31	1969-01-01	17531	2	2	3	2	3	1	0	0	0	0	0	1	1	0	1	0	0	2613	2	2613	7.1589	1				2	2613	7.1589
1	64	91	10235			0			10235		1997-01-09	I258	I5010	I252	I709	I5010 I252 I709	0		2016-12-31	1969-01-01	17531	3	3	3	3	3	1	0	0	0	0	0	0	0	0	0	0	0	10235	2	10235	28.0411	1				0	7300	20
1	64	70	2516			0			2516		1975-11-22	41000	25000	41300	40100	25000 41300 40100	0		2016-12-31	1969-01-01	17531	2	2	2	3	3	1	0	0	0	0	0	1	1	1	0	0	0	2516	2	2516	6.89315	1				2	2516	6.89315
1	64	80	6037			0			6037		1985-07-13	41090	41290	28590		41290 28590	0		2016-12-31	1969-01-01	17531	2	2	3	2	3	1	0	0	0	0	0	1	1	0	1	0	0	6037	2	6037	16.5397	1				2	6037	16.5397
0	64	75	4228			0			4228		1980-07-30	41090					0		2016-12-31	1969-01-01	17531	3	3	3	3	3	1	0	0	0	0	0	0	0	0	0	0	0	4228	2	4228	11.5836	1				2	4228	11.5836
1	64	80	6180			0			6180		1985-12-03	48600	43790			43790	0		2016-12-31	1969-01-01	17531	3	3	2	3	3	1	0	0	0	0	0	0	0	1	0	0	0	6180	2	6180	16.9315	1				2	6180	16.9315
0	64					0			17531								0		2016-12-31	1969-01-01	17531	3	3	3	3	3	0	0	0	0	0	0	0	0	0	0	0	0	17531	0	17531	48.0301	1				0	7300	20
1	64	82	6920			0			6920		1987-12-13	2507	410	4151	2507	410 4151 2507 413 412	0		2016-12-31	1969-01-01	17531	3	3	3	3	3	1	0	0	0	0	0	0	0	0	0	0	0	6920	2	6920	18.9589	1				2	6920	18.9589
0	64	79	5882			0			5882		1985-02-08	15410					0		2016-12-31	1969-01-01	17531						1										0		5882	2	5882	16.1151	0				2	5882	16.1151
1	64	75	4467			0			4467		1981-03-26	16210					0		2016-12-31	1969-01-01	17531	3	3	3	2	3	1	0	0	0	0	0	0	0	0	1	0	0	4467	2	4467	12.2384	1				2	4467	12.2384
0	64	83	7208			0			7208		1988-09-26	410	410	4019		410 4019	0		2016-12-31	1969-01-01	17531	3	3	2	3	3	1	0	0	0	0	0	0	0	1	0	0	0	7208	2	7208	19.7479	1				2	7208	19.7479
0	64	89	9657			1	820A	1987-12-26	6933	82	1995-06-11	1809	1809			1809	0		2016-12-31	1969-01-01	17531	3	3	3	3	3	1	0	0	0	0	0	0	0	0	0	0	0	9657	1	6933	18.9945	1				1	6933	18.9945
1	64	82	7084			0			7084		1988-05-25	4140	4299	4140		4299 4140	0		2016-12-31	1969-01-01	17531	2	2	2	2	3	1	0	0	0	0	0	1	1	1	1	0	0	7084	2	7084	19.4082	1				2	7084	19.4082
0	64	93	11002			1	820A	1994-09-25	9398	89	1999-02-15	L89	I5090	R54	L89	I5090 R54 L89 -L088	0		2016-12-31	1969-01-01	17531	2	1	2	2	2	1	0	1	0	0	0	1	1	1	1	1	1	11002	1	9398	25.7479	1				0	7300	20
1	64	80	6148			0			6148		1985-11-01	34800	48500	59320		48500 59320	0		2016-12-31	1969-01-01	17531	3	3	3	3	3	1	0	0	0	0	0	0	0	0	0	0	0	6148	2	6148	16.8438	1				2	6148	16.8438
1	64	76	4741			0			4741		1981-12-25	41090	41290			41290	0		2016-12-31	1969-01-01	17531						1										0		4741	2	4741	12.989	0				2	4741	12.989
1	64	67	1486			0			1486		1973-01-26	16210					0		2016-12-31	1969-01-01	17531	3	2	3	3	3	1	0	0	0	0	0	0	1	0	0	0	0	1486	2	1486	4.07123	1				2	1486	4.07123
0	64	82	6922			0			6922		1987-12-15	4402	4402	7854	2900	4402 7854 2900 7070	0		2016-12-31	1969-01-01	17531	3	2	3	3	3	1	0	0	0	0	0	0	1	0	0	0	0	6922	2	6922	18.9644	1				2	6922	18.9644
1	64	68	1820			0			1820		1973-12-26	15790					0		2016-12-31	1969-01-01	17531	2	2	2	2	3	1	0	0	0	0	0	1	1	1	1	0	0	1820	2	1820	4.9863	1				2	1820	4.9863
0	64	100	13413			0			13413		2005-09-22	R688	R688			R688	0		2016-12-31	1969-01-01	17531	3	3	2	2	3	1	0	0	0	0	0	0	0	1	1	0	0	13413	2	13413	36.7479	1				0	7300	20
0	64	97	12274			0			12274		2002-08-10	I251	I251			I251	0		2016-12-31	1969-01-01	17531	2	2	3	1	2	1	0	0	0	1	0	1	1	0	1	1	1	12274	2	12274	33.6274	1				0	7300	20
1	64	70	2717			0			2717		1976-06-10	18500					0		2016-12-31	1969-01-01	17531	3	3	3	3	3	1	0	0	0	0	0	0	0	0	0	0	0	2717	2	2717	7.44384	1				2	2717	7.44384
1	64	84	7762			0			7762		1990-04-03	4140	4140	4599	2900	4140 4599 2900	0		2016-12-31	1969-01-01	17531	3	2	3	3	3	1	0	0	0	0	0	0	1	0	0	0	0	7762	2	7762	21.2658	1				0	7300	20
0	64	83	7399			0			7399		1989-04-05	410	410	4019		410 4019	0		2016-12-31	1969-01-01	17531	3	3	3	3	3	1	0	0	0	0	0	0	0	0	0	0	0	7399	2	7399	20.2712	1				0	7300	20
0	64	86	8318			0			8318		1991-10-11	4379	4379			4379	0		2016-12-31	1969-01-01	17531	3	2	3	3	3	1	0	0	0	0	0	0	1	0	0	0	0	8318	2	8318	22.789	1				0	7300	20
1	64	76	4776			0			4776		1982-01-29	41090	41290	44090	16210	41290 44090 16210	0		2016-12-31	1969-01-01	17531	2	2	2	3	3	1	0	0	0	0	0	1	1	1	0	0	0	4776	2	4776	13.0849	1				2	4776	13.0849
0	64	81	6698			0			6698		1987-05-05	4379	486	4379	4379	486 4379 4379	0		2016-12-31	1969-01-01	17531	2	2	3	3	3	1	0	0	0	0	0	1	1	0	0	0	0	6698	2	6698	18.3507	1				2	6698	18.3507
0	64	68	1815			0			1815		1973-12-21	15190					0		2016-12-31	1969-01-01	17531	3	2	2	3	3	1	0	0	0	0	0	0	1	1	0	0	0	1815	2	1815	4.9726	1				2	1815	4.9726
1	64	71	2946			0			2946		1977-01-25	41290	34000			34000	0		2016-12-31	1969-01-01	17531	1	2	3	1	1	1	1	0	0	1	1	1	1	0	1	1	1	2946	2	2946	8.07123	1				2	2946	8.07123
1	64	74	3991			0			3991		1979-12-06	16210					0		2016-12-31	1969-01-01	17531	3	3	3	3	3	1	0	0	0	0	0	0	0	0	0	0	0	3991	2	3991	10.9342	1				2	3991	10.9342
1	64	69	2354			0			2354		1975-06-13	49200	43690	42800		43690 42800	0		2016-12-31	1969-01-01	17531	3	3	3	3	3	1	0	0	0	0	0	0	0	0	0	0	0	2354	2	2354	6.44932	1				2	2354	6.44932
1	64	68	1905			0			1905		1974-03-21	16210	48500			48500	0		2016-12-31	1969-01-01	17531	3	1	3	3	3	1	0	1	0	0	0	0	1	0	0	0	1	1905	2	1905	5.21918	1				2	1905	5.21918
1	64	78	5655			0			5655		1984-06-26	41090	41290			41290	0		2016-12-31	1969-01-01	17531	3	2	2	3	3	1	0	0	0	0	0	0	1	1	0	0	0	5655	2	5655	15.4932	1				2	5655	15.4932
1	64	83	7274			1	820A	1988-02-04	6973	82	1988-12-01	4140	4289	412	4140	4289 412 4140 0389 7079 7070 4402 E8786	0		2016-12-31	1969-01-01	17531	3	3	3	3	3	1	0	0	0	0	0	0	0	0	0	0	0	7274	1	6973	19.1041	1				1	6973	19.1041
1	64	72	3413			0			3413		1978-05-07	41090	45000	53290		45000 53290	0		2016-12-31	1969-01-01	17531						1										0		3413	2	3413	9.35069	0				2	3413	9.35069
0	64	92	10677			0			10677		1998-03-27	I251	I5099	I251	I709	I5099 I251 I709 E145 -I792 Z896	0		2016-12-31	1969-01-01	17531	3	3	3	3	3	1	0	0	0	0	0	0	0	0	0	0	0	10677	2	10677	29.2521	1				0	7300	20
1	64	69	2078			0			2078		1974-09-10	41290					0		2016-12-31	1969-01-01	17531						1										0		2078	2	2078	5.69315	0				2	2078	5.69315
0	64	97	12496			0			12496		2003-03-20	C762	C762	I5099	I694	C762 I5099 I694 I10	0		2016-12-31	1969-01-01	17531	2	2	3	2	3	1	0	0	0	0	0	1	1	0	1	0	0	12496	2	12496	34.2356	1				0	7300	20
1	64	79	5817			0			5817		1984-12-05	49100	49200			49200	0		2016-12-31	1969-01-01	17531	3	3	3	2	3	1	0	0	0	0	0	0	0	0	1	0	0	5817	2	5817	15.937	1				2	5817	15.937
0	64	92	10485			0			10485		1997-09-16	I709	I5099	I709	J189	I5099 I709 J189	0		2016-12-31	1969-01-01	17531	3	3	2	3	3	1	0	0	0	0	0	0	0	1	0	0	0	10485	2	10485	28.726	1				0	7300	20
0	64	87	8746			0			8746		1992-12-12	410	4409	410	4299	4409 410 4299 2989 2449	0		2016-12-31	1969-01-01	17531						1										0		8746	2	8746	23.9616	0
0	64	87	8772			0			8772		1993-01-07	410	410	410		410 410	0		2016-12-31	1969-01-01	17531	3	2	2	3	3	1	0	0	0	0	0	0	1	1	0	0	0	8772	2	8772	24.0329	1				0	7300	20
1	64	71	2917			0			2917		1976-12-27	16210					0		2016-12-31	1969-01-01	17531	2	2	2	1	3	1	0	0	0	1	0	1	1	1	1	0	1	2917	2	2917	7.99178	1				2	2917	7.99178
0	64	79	5862			0			5862		1985-01-19	41090	41290	44500		41290 44500	0		2016-12-31	1969-01-01	17531	3	2	2	3	3	1	0	0	0	0	0	0	1	1	0	0	0	5862	2	5862	16.0603	1				2	5862	16.0603
0	64	90	9751			0			9751		1995-09-13	4409	797	-4282	797	797 -4282 797 4409	0		2016-12-31	1969-01-01	17531	2	2	3	1	2	1	0	0	0	1	0	1	1	0	1	1	1	9751	2	9751	26.7151	1				0	7300	20
0	64	89	9675			0			9675		1995-06-29	5990	5990	2989		5990 2989	0		2016-12-31	1969-01-01	17531	3	3	3	3	3	1	0	0	0	0	0	0	0	0	0	0	0	9675	2	9675	26.5068	1				0	7300	20
0	64	79	5863			1	820	1980-05-26	4163	74	1985-01-20	43890	42700	25090		42700 25090	0		2016-12-31	1969-01-01	17531	3	2	3	2	3	1	0	0	0	0	0	0	1	0	1	0	0	5863	1	4163	11.4055	1				1	4163	11.4055
1	64	74	4229			0			4229		1980-07-31	43690					0		2016-12-31	1969-01-01	17531	2	2	2	2	3	1	0	0	0	0	0	1	1	1	1	0	0	4229	2	4229	11.5863	1				2	4229	11.5863
1	64	71	2995			0			2995		1977-03-15	41290	45300	45000	30320	45300 45000 30320	0		2016-12-31	1969-01-01	17531	3	3	3	3	3	1	0	0	0	0	0	0	0	0	0	0	0	2995	2	2995	8.20548	1				2	2995	8.20548
0	64	93	11039			1	S720	1998-11-13	10908	93	1999-03-24	I5190	J189	I5190	T931	J189 I5190 T931 Y86 L984 -L089 N19	0		2016-12-31	1969-01-01	17531	3	3	3	3	3	1	0	0	0	0	0	0	0	0	0	0	0	11039	1	10908	29.8849	1				0	7300	20
1	64	77	5104			0			5104		1982-12-23	41090	41290	25090		41290 25090	0		2016-12-31	1969-01-01	17531	3	3	3	3	3	1	0	0	0	0	0	0	0	0	0	0	0	5104	2	5104	13.9836	1				2	5104	13.9836
1	64	80	6207			0			6207		1985-12-30	41090					0		2016-12-31	1969-01-01	17531	1	2	3	2	3	1	1	0	0	0	0	1	1	0	1	0	1	6207	2	6207	17.0055	1				2	6207	17.0055
1	64	67	1556			0			1556		1973-04-06	20410					0		2016-12-31	1969-01-01	17531	3	2	3	3	3	1	0	0	0	0	0	0	1	0	0	0	0	1556	2	1556	4.26301	1				2	1556	4.26301
1	64	70	2548			0			2548		1975-12-24	41090	41290			41290	0		2016-12-31	1969-01-01	17531	2	2	3	1	2	1	0	0	0	1	0	1	1	0	1	1	1	2548	2	2548	6.98082	1				2	2548	6.98082
1	64	84	7723			0			7723		1990-02-23	4379	4379			4379	0		2016-12-31	1969-01-01	17531	3	3	3	3	3	1	0	0	0	0	0	0	0	0	0	0	0	7723	2	7723	21.1589	1				0	7300	20
0	64	88	9082			0			9082		1993-11-13	2900	2900			2900	0		2016-12-31	1969-01-01	17531	3	3	3	3	3	1	0	0	0	0	0	0	0	0	0	0	0	9082	2	9082	24.8822	1				0	7300	20
0	64					0			17531								0		2016-12-31	1969-01-01	17531	3	3	3	3	3	0	0	0	0	0	0	0	0	0	0	0	0	17531	0	17531	48.0301	1				0	7300	20
0	64	86	8322			0			8322			410	410	4140	1749	410 4140 1749 E8789	0		2016-12-31	1969-01-01	17531	2	2	3	2	3	1	0	0	0	0	0	1	1	0	1	0	0	8322	2	8322	22.8	1				0	7300	20
1	64	96	12186			1	S721	2002-05-03	12175	96	2002-05-14	I251	I251			I251	0		2016-12-31	1969-01-01	17531	3	3	3	3	3	1	0	0	0	0	0	0	0	0	0	0	0	12186	1	12175	33.3562	1				0	7300	20
0	64	82	7030			0			7030		1988-04-01	436	436			436	0		2016-12-31	1969-01-01	17531	3	2	3	3	3	1	0	0	0	0	0	0	1	0	0	0	0	7030	2	7030	19.2603	1				2	7030	19.2603
1	64	74	4025			0			4025		1980-01-09	41090					0		2016-12-31	1969-01-01	17531	2	2	3	3	3	1	0	0	0	0	0	1	1	0	0	0	0	4025	2	4025	11.0274	1				2	4025	11.0274
1	64	80	6296			0			6296		1986-03-29	41290					0		2016-12-31	1969-01-01	17531	1	1	2	2	3	1	1	1	0	0	0	1	1	1	1	0	1	6296	2	6296	17.2493	1				2	6296	17.2493
0	64	79	5933			0			5933		1985-03-31	41090					0		2016-12-31	1969-01-01	17531	3	2	2	3	3	1	0	0	0	0	0	0	1	1	0	0	0	5933	2	5933	16.2548	1				2	5933	16.2548
1	64	74	3973			0			3973		1979-11-18	19910					0		2016-12-31	1969-01-01	17531	3	2	3	3	3	1	0	0	0	0	0	0	1	0	0	0	0	3973	2	3973	10.8849	1				2	3973	10.8849
1	64	88	9171			1	820C	1993-12-31	9130	88	1994-02-10	4409	7855	4409	485	7855 4409 485 8202 E887 E8789	1	8202	2016-12-31	1969-01-01	17531	3	3	3	3	3	1	0	0	0	0	0	0	0	0	0	0	0	9171	1	9130	25.0137	1				0	7300	20
1	64	67	1686			0			1686		1973-08-14	41090	41290			41290	0		2016-12-31	1969-01-01	17531	3	3	3	3	3	1	0	0	0	0	0	0	0	0	0	0	0	1686	2	1686	4.61918	1				2	1686	4.61918
0	64	78	5473			0			5473		1983-12-27	41090					0		2016-12-31	1969-01-01	17531	3	3	2	2	3	1	0	0	0	0	0	0	0	1	1	0	0	5473	2	5473	14.9945	1				2	5473	14.9945
1	64	78	5718			0			5718		1984-08-28	41090					0		2016-12-31	1969-01-01	17531	2	2	2	2	3	1	0	0	0	0	0	1	1	1	1	0	0	5718	2	5718	15.6658	1				2	5718	15.6658
0	64	90	10132			1	820A	1990-10-24	7966	85	1996-09-28	410	4282	410		4282 410	0		2016-12-31	1969-01-01	17531	3	2	2	1	3	1	0	0	0	1	0	0	1	1	1	0	1	10132	1	7966	21.8247	1				0	7300	20
1	64	72	3244			0			3244		1977-11-19	34800	48600			48600	0		2016-12-31	1969-01-01	17531	2	2	3	2	3	1	0	0	0	0	0	1	1	0	1	0	0	3244	2	3244	8.88767	1				2	3244	8.88767
1	64	75	4505			0			4505		1981-05-03	18500					0		2016-12-31	1969-01-01	17531	1	1	2	1	3	1	1	1	0	1	0	1	1	1	1	0	1	4505	2	4505	12.3425	1				2	4505	12.3425
0	64	67	1729			0			1729		1973-09-26	41290	42790	43890		42790 43890	0		2016-12-31	1969-01-01	17531						1										0		1729	2	1729	4.73699	0				2	1729	4.73699
0	64	80	6274			0			6274		1986-03-07	41090					0		2016-12-31	1969-01-01	17531	2	2	2	1	3	1	0	0	0	1	0	1	1	1	1	0	1	6274	2	6274	17.189	1				2	6274	17.189
1	64	72	3422			0			3422		1978-05-16	59010	03890			03890	0		2016-12-31	1969-01-01	17531	1	1	2	2	2	1	1	1	0	0	0	1	1	1	1	1	1	3422	2	3422	9.37534	1				2	3422	9.37534
1	64	86	8508			0			8508		1992-04-18	410	410	4273	4289	410 4273 4289	0		2016-12-31	1969-01-01	17531	1	2	2	1	2	1	1	0	0	1	0	1	1	1	1	1	1	8508	2	8508	23.3096	1				0	7300	20
0	64	85	8279			0			8279		1991-09-02	1749	1749	1989	396	1749 1989 396 2398	0		2016-12-31	1969-01-01	17531	3	3	3	1	3	1	0	0	0	1	0	0	0	0	1	0	1	8279	2	8279	22.6822	1				0	7300	20
1	64	83	7604			0			7604		1989-10-27	2049	486	2049		486 2049	0		2016-12-31	1969-01-01	17531	3	3	3	3	3	1	0	0	0	0	0	0	0	0	0	0	0	7604	2	7604	20.8329	1				0	7300	20
1	64	88	9218			0			9218		1994-03-29	486	4282	486	4151	4282 486 4151	0		2016-12-31	1969-01-01	17531	3	3	3	3	3	1	0	0	0	0	0	0	0	0	0	0	0	9218	2	9218	25.2548	1				0	7300	20
1	64	76	4723			0			4723		1981-12-07	98800					0		2016-12-31	1969-01-01	17531	3	3	3	2	3	1	0	0	0	0	0	0	0	0	1	0	0	4723	2	4723	12.9397	1				2	4723	12.9397
1	64	85	8314			0			8314		1991-10-07	185	185			185	0		2016-12-31	1969-01-01	17531	3	3	3	3	3	1	0	0	0	0	0	0	0	0	0	0	0	8314	2	8314	22.7781	1				0	7300	20
0	64	87	8930			0			8930		1993-06-14	2901	2901	-3310	4289	2901 -3310 4289 4409 2500	0		2016-12-31	1969-01-01	17531	2	2	2	2	3	1	0	0	0	0	0	1	1	1	1	0	0	8930	2	8930	24.4658	1				0	7300	20
1	64	76	4731			0			4731		1981-12-15	41090	41290			41290	0		2016-12-31	1969-01-01	17531	3	2	3	3	3	1	0	0	0	0	0	0	1	0	0	0	0	4731	2	4731	12.9616	1				2	4731	12.9616
0	64	97	12649			0			12649		2003-08-20	I5090	I5090			I5090	0		2016-12-31	1969-01-01	17531	3	2	2	3	3	1	0	0	0	0	0	0	1	1	0	0	0	12649	2	12649	34.6548	1				0	7300	20
1	64	72	3316			0			3316		1978-01-30	41090	41290			41290	0		2016-12-31	1969-01-01	17531	3	3	3	3	3	1	0	0	0	0	0	0	0	0	0	0	0	3316	2	3316	9.08493	1				2	3316	9.08493
1	64	85	8224			1	820A	1991-06-03	8188	85	1991-07-09	4140	4282	4140	5939	4282 4140 5939	0		2016-12-31	1969-01-01	17531	3	3	3	3	3	1	0	0	0	0	0	0	0	0	0	0	0	8224	1	8188	22.4329	1				0	7300	20
1	64	75	4571			0			4571		1981-07-08	42710	59320			59320	0		2016-12-31	1969-01-01	17531	2	2	2	2	3	1	0	0	0	0	0	1	1	1	1	0	0	4571	2	4571	12.5233	1				2	4571	12.5233
1	64	94	11629			0			11629		2000-11-03	F039	R54	F039	I10	R54 F039 I10	0		2016-12-31	1969-01-01	17531	3	2	3	3	3	1	0	0	0	0	0	0	1	0	0	0	0	11629	2	11629	31.8603	1				0	7300	20
0	64	83	7484			0			7484		1989-06-29	410	410	4273	4019	410 4273 4019 2966	0		2016-12-31	1969-01-01	17531	3	3	3	3	3	1	0	0	0	0	0	0	0	0	0	0	0	7484	2	7484	20.5041	1				0	7300	20
1	64	77	5345			0			5345		1983-08-21	45000	44090			44090	0		2016-12-31	1969-01-01	17531	3	2	2	2	3	1	0	0	0	0	0	0	1	1	1	0	0	5345	2	5345	14.6438	1				2	5345	14.6438
1	64	75	4567			0			4567		1981-07-04	41290					0		2016-12-31	1969-01-01	17531						1										0		4567	2	4567	12.5123	0				2	4567	12.5123
0	64					0			17531								0		2016-12-31	1969-01-01	17531		2				0		0					1			0		17531	0	17531	48.0301	0
1	64	75	4518			0			4518		1981-05-16	41290					0		2016-12-31	1969-01-01	17531	3	3	3	3	3	1	0	0	0	0	0	0	0	0	0	0	0	4518	2	4518	12.3781	1				2	4518	12.3781
1	64	73	3708			0			3708		1979-02-26	41290	44090			44090	0		2016-12-31	1969-01-01	17531	2	1	2	1	2	1	0	1	0	1	0	1	1	1	1	1	1	3708	2	3708	10.1589	1				2	3708	10.1589
0	64	92	10720			0			10720		1998-05-09	K550	K550	I709	C539	K550 I709 C539 E46	0		2016-12-31	1969-01-01	17531	2	2	3	3	3	1	0	0	0	0	0	1	1	0	0	0	0	10720	2	10720	29.3699	1				0	7300	20
1	64	66	1232			0			1232		1972-05-17	48500					0		2016-12-31	1969-01-01	17531	1	1	2	1	2	1	1	1	0	1	0	1	1	1	1	1	1	1232	2	1232	3.37534	1				2	1232	3.37534
1	64	79	5901			0			5901		1985-02-27	19910					0		2016-12-31	1969-01-01	17531	3	2	3	3	3	1	0	0	0	0	0	0	1	0	0	0	0	5901	2	5901	16.1671	1				2	5901	16.1671
0	64	85	8200			0			8200		1991-06-15	4289	4289	486	E9309	4289 486 E9309 2387 280 2692	0		2016-12-31	1969-01-01	17531	2	2	3	2	3	1	0	0	0	0	0	1	1	0	1	0	0	8200	2	8200	22.4658	1				0	7300	20
0	64	76	4893			0			4893		1982-05-26	49100	44090	41290	25090	44090 41290 25090 43890	0		2016-12-31	1969-01-01	17531	2	2	2	2	3	1	0	0	0	0	0	1	1	1	1	0	0	4893	2	4893	13.4055	1				2	4893	13.4055
0	64	93	11048			1	S720	1997-06-01	10378	91	1999-04-02	I698	J81	I709	I48	J81 I709 I48 I698	0		2016-12-31	1969-01-01	17531	3	3	3	2	3	1	0	0	0	0	0	0	0	0	1	0	0	11048	1	10378	28.4329	1				0	7300	20
0	64	73	3970			0			3970		1979-11-15	20010					0		2016-12-31	1969-01-01	17531	3	3	3	3	3	1	0	0	0	0	0	0	0	0	0	0	0	3970	2	3970	10.8767	1				2	3970	10.8767
1	64	94	11365			0			11365		2000-02-13	I350	I5090	I350		I5090 I350	0		2016-12-31	1969-01-01	17531	3	3	3	3	3	1	0	0	0	0	0	0	0	0	0	0	0	11365	2	11365	31.137	1				0	7300	20
0	64	72	3294			0			3294		1978-01-08	15330					0		2016-12-31	1969-01-01	17531	3	2	2	3	3	1	0	0	0	0	0	0	1	1	0	0	0	3294	2	3294	9.02466	1				2	3294	9.02466
1	64	90	9915			0			9915		1996-02-24	410	7855	410	0384	7855 410 0384 -0414	0		2016-12-31	1969-01-01	17531	3	2	2	3	3	1	0	0	0	0	0	0	1	1	0	0	0	9915	2	9915	27.1644	1				0	7300	20
0	64	92	10926			0			10926		1998-12-01	J459	J189	R54	J459	J189 R54 J459 I5099	0		2016-12-31	1969-01-01	17531	3	2	2	2	3	1	0	0	0	0	0	0	1	1	1	0	0	10926	2	10926	29.9342	1				0	7300	20
1	64	89	9801			0			9801		1995-11-02	4140	486	4140	438	486 4140 438 797	0		2016-12-31	1969-01-01	17531	3	3	3	3	3	1	0	0	0	0	0	0	0	0	0	0	0	9801	2	9801	26.8521	1				0	7300	20
1	64	89	9733			0			9733		1995-08-26	2901	2901	-3310	4273	2901 -3310 4273 5509	0		2016-12-31	1969-01-01	17531	3	3	3	3	3	1	0	0	0	0	0	0	0	0	0	0	0	9733	2	9733	26.6658	1				0	7300	20
0	64	82	7174			1	820	1983-03-08	5179	77	1988-08-23	5939	5939	1749		5939 1749	0		2016-12-31	1969-01-01	17531	3	2	3	3	3	1	0	0	0	0	0	0	1	0	0	0	0	7174	1	5179	14.189	1				1	5179	14.189
0	64	76	4961			0			4961		1982-08-02	43800	40100			40100	0		2016-12-31	1969-01-01	17531	3	2	3	2	3	1	0	0	0	0	0	0	1	0	1	0	0	4961	2	4961	13.5918	1				2	4961	13.5918
1	64	67	1644			0			1644		1973-07-03	41090					0		2016-12-31	1969-01-01	17531	1	1	1	1	2	1	1	1	1	1	0	1	1	1	1	1	1	1644	2	1644	4.50411	1				2	1644	4.50411
0	63	86	8424			1	820A	1987-08-25	6810	81	1992-01-25	4379	4379	4409	3459	4379 4409 3459 6271	0		2016-12-31	1969-01-01	17531	3	3	3	2	3	1	0	0	0	0	0	0	0	0	1	0	0	8424	1	6810	18.6575	1				1	6810	18.6575
1	63	81	6663			0			6663		1987-03-31	4410	4415	4410	410	4415 4410 410	0		2016-12-31	1969-01-01	17531	3	2	2	2	3	1	0	0	0	0	0	0	1	1	1	0	0	6663	2	6663	18.2548	1				2	6663	18.2548
0	63	83	7521			0			7521		1989-08-05	0389	7860	0389		7860 0389	0		2016-12-31	1969-01-01	17531	2	2	3	3	3	1	0	0	0	0	0	1	1	0	0	0	0	7521	2	7521	20.6055	1				0	7300	20
1	63	78	5714			0			5714		1984-08-24	48600	18500	44090		18500 44090	0		2016-12-31	1969-01-01	17531	3	3	3	3	3	1	0	0	0	0	0	0	0	0	0	0	0	5714	2	5714	15.6548	1				2	5714	15.6548
1	63	90	10073			0			10073		1996-07-31	185	797	185	1989	797 185 1989	0		2016-12-31	1969-01-01	17531	2	2	3	1	3	1	0	0	0	1	0	1	1	0	1	0	1	10073	2	10073	27.5973	1				0	7300	20
1	63	86	8595			0			8595		1992-07-14	486	486	438	-431	486 438 -431 3659 4289	0		2016-12-31	1969-01-01	17531	3	3	3	3	3	1	0	0	0	0	0	0	0	0	0	0	0	8595	2	8595	23.5479	1				0	7300	20
0	63	64	736			0			736		1971-01-07	43100	40100			40100	0		2016-12-31	1969-01-01	17531	3	3	2	3	3	1	0	0	0	0	0	0	0	1	0	0	0	736	2	736	2.01644	1				2	736	2.01644
0	63	98	12880			0			12880		2004-04-07	R54	R54			R54	0		2016-12-31	1969-01-01	17531	2	2	3	2	3	1	0	0	0	0	0	1	1	0	1	0	0	12880	2	12880	35.2877	1				0	7300	20
0	63	99	13327			0			13327		2005-06-28	I219	R570	I219	I235	R570 I219 I235	0		2016-12-31	1969-01-01	17531	1	1	2	1	2	1	1	1	0	1	0	1	1	1	1	1	1	13327	2	13327	36.5123	1				0	7300	20
0	63	66	1154			0			1154		1972-02-29	59000					0		2016-12-31	1969-01-01	17531	1	1	1	1	1	1	1	1	1	1	1	1	1	1	1	1	1	1154	2	1154	3.16164	1				2	1154	3.16164
0	63	74	4242			0			4242		1980-08-13	44090					0		2016-12-31	1969-01-01	17531	1	2	3	2	3	1	1	0	0	0	0	1	1	0	1	0	1	4242	2	4242	11.6219	1				2	4242	11.6219
0	63	89	9827			1	820C	1994-05-06	9256	88	1995-11-28	410	410	412	4299	410 412 4299	0		2016-12-31	1969-01-01	17531	3	2	3	3	3	1	0	0	0	0	0	0	1	0	0	0	0	9827	1	9256	25.3589	1				0	7300	20
0	63	90	9915			1	820A	1987-09-16	6824	81	1996-02-24	2504	797	-4289	797	797 -4289 797 2504 -3620 4273 5789	0		2016-12-31	1969-01-01	17531	3	2	2	3	3	1	0	0	0	0	0	0	1	1	0	0	0	9915	1	6824	18.6959	1				1	6824	18.6959
0	63	90	10226			1	820C	1996-10-15	10149	90	1996-12-31	4289	4289			4289	0		2016-12-31	1969-01-01	17531	3	3	3	3	3	1	0	0	0	0	0	0	0	0	0	0	0	10226	1	10149	27.8055	1				0	7300	20
1	63	70	2893			0			2893		1976-12-03	15410					0		2016-12-31	1969-01-01	17531	3	3	3	3	3	1	0	0	0	0	0	0	0	0	0	0	0	2893	2	2893	7.92603	1				2	2893	7.92603
1	63	65	768			0			768		1971-02-08	16210	01100			01100	0		2016-12-31	1969-01-01	17531						1										0		768	2	768	2.10411	0				2	768	2.10411
0	63	83	7522			0			7522		1989-08-06	486	486	4149		486 4149	0		2016-12-31	1969-01-01	17531						1										0		7522	2	7522	20.6082	0
0	63	84	7974			1	820C	1986-03-21	6038	79	1990-11-01	261	261	3320	9053	261 3320 9053 E9293 2900	0		2016-12-31	1969-01-01	17531	2	2	2	2	3	1	0	0	0	0	0	1	1	1	1	0	0	7974	1	6038	16.5425	1				1	6038	16.5425
1	63	76	5093			0			5093		1982-12-12	43190	44090			44090	0		2016-12-31	1969-01-01	17531	2	1	1	1	1	1	0	1	1	1	1	1	1	1	1	1	1	5093	2	5093	13.9534	1				2	5093	13.9534
1	63	70	2927			0			2927		1977-01-06	43890	48500			48500	0		2016-12-31	1969-01-01	17531	3	3	3	3	3	1	0	0	0	0	0	0	0	0	0	0	0	2927	2	2927	8.01918	1				2	2927	8.01918
0	63	85	8190			0			8190		1991-06-05	1560	1560	1989		1560 1989	0		2016-12-31	1969-01-01	17531	2	2	3	3	3	1	0	0	0	0	0	1	1	0	0	0	0	8190	2	8190	22.4384	1				0	7300	20
0	63	73	3924			0			3924		1979-09-30	41090	25000			25000	0		2016-12-31	1969-01-01	17531	2	2	2	2	2	1	0	0	0	0	0	1	1	1	1	1	0	3924	2	3924	10.7507	1				2	3924	10.7507
1	63	69	2522			0			2522		1975-11-28	41090	41290			41290	0		2016-12-31	1969-01-01	17531	3	3	3	3	3	1	0	0	0	0	0	0	0	0	0	0	0	2522	2	2522	6.90959	1				2	2522	6.90959
1	63	67	1581			0			1581		1973-05-01	15410					0		2016-12-31	1969-01-01	17531	3	2	3	3	3	1	0	0	0	0	0	0	1	0	0	0	0	1581	2	1581	4.33151	1				2	1581	4.33151
1	63	70	2760			0			2760		1976-07-23	16210	59010			59010	0		2016-12-31	1969-01-01	17531	3	3	3	3	3	1	0	0	0	0	0	0	0	0	0	0	0	2760	2	2760	7.56164	1				2	2760	7.56164
0	63	75	4445			0			4445		1981-03-04	41090	48600			48600	0		2016-12-31	1969-01-01	17531	3	3	3	2	3	1	0	0	0	0	0	0	0	0	1	0	0	4445	2	4445	12.1781	1				2	4445	12.1781
0	63	94	11398			1	820A	1993-10-09	9047	87	2000-03-17	W79	J81	T179	W79	J81 T179 W79 F039 E149	0		2016-12-31	1969-01-01	17531	3	3	3	3	3	1	0	0	0	0	0	0	0	0	0	0	0	11398	1	9047	24.7863	1				0	7300	20
1	63	77	5191			0			5191		1983-03-20	15300					0		2016-12-31	1969-01-01	17531	3	3	3	3	3	1	0	0	0	0	0	0	0	0	0	0	0	5191	2	5191	14.2219	1				2	5191	14.2219
1	63	74	4140			0			4140		1980-05-03	41290	44090	43890	41390	44090 43890 41390	0		2016-12-31	1969-01-01	17531	2	2	3	2	1	1	0	0	0	0	1	1	1	0	1	1	1	4140	2	4140	11.3425	1				2	4140	11.3425
0	63	98	12976			0			12976		2004-07-12	I251	I5090	I48	I251	I5090 I48 I251 I64	0		2016-12-31	1969-01-01	17531	3	2	3	3	3	1	0	0	0	0	0	0	1	0	0	0	0	12976	2	12976	35.5507	1				0	7300	20
1	63	65	784			0			784		1971-02-24	41090	42790	43690	48500	42790 43690 48500	0		2016-12-31	1969-01-01	17531	2	2	3	3	3	1	0	0	0	0	0	1	1	0	0	0	0	784	2	784	2.14795	1				2	784	2.14795
1	63	70	2687			0			2687		1976-05-11	95400					0		2016-12-31	1969-01-01	17531	2	2	3	1	3	1	0	0	0	1	0	1	1	0	1	0	1	2687	2	2687	7.36164	1				2	2687	7.36164
1	63	86	8603			1	820C	1987-01-10	6583	80	1992-07-22	4299	4299	185		4299 185	0		2016-12-31	1969-01-01	17531	1	1	2	1	2	1	1	1	0	1	0	1	1	1	1	1	1	8603	1	6583	18.0356	1				1	6583	18.0356
1	63	81	6839			0			6839		1987-09-23	410	410	4140	5715	410 4140 5715 4290	0		2016-12-31	1969-01-01	17531	1	2	3	2	2	1	1	0	0	0	0	1	1	0	1	1	1	6839	2	6839	18.737	1				2	6839	18.737
0	63	85	8383			0			8383		1991-12-15	5750	5750	452	4289	5750 452 4289 4409 2500	0		2016-12-31	1969-01-01	17531	3	1	2	1	3	1	0	1	0	1	0	0	1	1	1	0	1	8383	2	8383	22.9671	1				0	7300	20
1	63	70	2888			0			2888		1976-11-28	41090					0		2016-12-31	1969-01-01	17531	3	2	3	2	3	1	0	0	0	0	0	0	1	0	1	0	0	2888	2	2888	7.91233	1				2	2888	7.91233
1	63	82	7102			0			7102		1988-06-12	4409	4280	4409	4912	4280 4409 4912 492 7830	0		2016-12-31	1969-01-01	17531						1										0		7102	2	7102	19.4575	0				2	7102	19.4575
1	63	65	1079			0			1079		1971-12-16	41090	41290			41290	0		2016-12-31	1969-01-01	17531	2	2	2	2	3	1	0	0	0	0	0	1	1	1	1	0	0	1079	2	1079	2.95616	1				2	1079	2.95616
1	63	85	8125			0			8125		1991-04-01	410	410	4140	4148	410 4140 4148 -410 4289	0		2016-12-31	1969-01-01	17531	3	3	3	3	3	1	0	0	0	0	0	0	0	0	0	0	0	8125	2	8125	22.2603	1				0	7300	20
1	63	70	2829			0			2829		1976-09-30	15190					0		2016-12-31	1969-01-01	17531	2	2	3	3	3	1	0	0	0	0	0	1	1	0	0	0	0	2829	2	2829	7.75068	1				2	2829	7.75068
0	63	96	12183			1	820A	1996-04-17	9968	90	2002-05-11	I709	I709			I709	0		2016-12-31	1969-01-01	17531	2	2	2	2	2	1	0	0	0	0	0	1	1	1	1	1	0	12183	1	9968	27.3096	1				0	7300	20
1	63	90	10060			1	820C	1992-11-23	8727	86	1996-07-18	514	514			514	0		2016-12-31	1969-01-01	17531	3	2	3	3	3	1	0	0	0	0	0	0	1	0	0	0	0	10060	1	8727	23.9096	1				0	7300	20
0	63	72	3643			0			3643		1978-12-23	39500	42790			42790	0		2016-12-31	1969-01-01	17531	2	2	3	2	3	1	0	0	0	0	0	1	1	0	1	0	0	3643	2	3643	9.98082	1				2	3643	9.98082
0	63	84	8100			0			8100		1991-03-07	438	4292	438	-4349	4292 438 -4349 4409	0		2016-12-31	1969-01-01	17531	1	1	2	1	1	1	1	1	0	1	1	1	1	1	1	1	1	8100	2	8100	22.1918	1				0	7300	20
0	63	81	6730			1	820C	1987-05-21	6714	81	1987-06-06	887	9971	9988	8210	9971 9988 8210 E887 E8789	1	8210	2016-12-31	1969-01-01	17531	3	3	3	3	3	1	0	0	0	0	0	0	0	0	0	0	0	6730	1	6714	18.3945	1				1	6714	18.3945
0	63	71	3289			0			3289		1978-01-03	43600					0		2016-12-31	1969-01-01	17531	2	3	3	3	3	1	0	0	0	0	0	1	0	0	0	0	0	3289	2	3289	9.01096	1				2	3289	9.01096
1	63	66	1498			0			1498		1973-02-07	41090					0		2016-12-31	1969-01-01	17531	2	2	3	2	3	1	0	0	0	0	0	1	1	0	1	0	0	1498	2	1498	4.10411	1				2	1498	4.10411
1	63	80	6511			0			6511		1986-10-30	18800	44090	44190		44090 44190	0		2016-12-31	1969-01-01	17531	1	2	2	2	3	1	1	0	0	0	0	1	1	1	1	0	1	6511	2	6511	17.8384	1				2	6511	17.8384
1	63	71	3019			0			3019		1977-04-08	41090	41290	42600	49200	41290 42600 49200	0		2016-12-31	1969-01-01	17531	2	1	2	1	3	1	0	1	0	1	0	1	1	1	1	0	1	3019	2	3019	8.27123	1				2	3019	8.27123
0	63	98	13120			1	820	1977-03-18	2998	71	2004-12-03	R54	R54			R54	0		2016-12-31	1969-01-01	17531	2	2	3	3	3	1	0	0	0	0	0	1	1	0	0	0	0	13120	1	2998	8.2137	1				1	2998	8.2137
0	63	84	7970			0			7970		1990-10-28	5716	5716			5716	0		2016-12-31	1969-01-01	17531	3	2	2	3	3	1	0	0	0	0	0	0	1	1	0	0	0	7970	2	7970	21.8356	1				0	7300	20
0	63	73	3855			0			3855		1979-07-23	15190	48500	25000		48500 25000	0		2016-12-31	1969-01-01	17531						1										0		3855	2	3855	10.5616	0				2	3855	10.5616
1	63	73	3953			0			3953		1979-10-29	15380					0		2016-12-31	1969-01-01	17531	1	1	3	2	3	1	1	1	0	0	0	1	1	0	1	0	1	3953	2	3953	10.8301	1				2	3953	10.8301
1	63	79	5996			0			5996		1985-06-02	88500	30320	20410	42700	30320 20410 42700	0		2016-12-31	1969-01-01	17531						1										0		5996	2	5996	16.4274	0				2	5996	16.4274
0	63	96	12399			1	S720	2001-05-21	11828	95	2002-12-13	R54	R54			R54	0		2016-12-31	1969-01-01	17531	3	3	3	3	3	1	0	0	0	0	0	0	0	0	0	0	0	12399	1	11828	32.4055	1				0	7300	20
0	63	82	7285			0			7285		1988-12-12	1510	1510			1510	0		2016-12-31	1969-01-01	17531	1	1	2	1	1	1	1	1	0	1	1	1	1	1	1	1	1	7285	2	7285	19.9589	1				2	7285	19.9589
0	63	79	6106			0			6106		1985-09-20	17290					0		2016-12-31	1969-01-01	17531	3	3	3	2	3	1	0	0	0	0	0	0	0	0	1	0	0	6106	2	6106	16.7288	1				2	6106	16.7288
1	63	68	2179			0			2179		1974-12-20	18500	28590			28590	0		2016-12-31	1969-01-01	17531						1										0		2179	2	2179	5.96986	0				2	2179	5.96986
1	63	84	8007			0			8007		1990-12-04	492	7860	492	4289	7860 492 4289	0		2016-12-31	1969-01-01	17531	2	1	1	1	1	1	0	1	1	1	1	1	1	1	1	1	1	8007	2	8007	21.937	1				0	7300	20
1	63	84	8040			0			8040		1991-01-06	4281	4281			4281	0		2016-12-31	1969-01-01	17531	2	2	3	3	3	1	0	0	0	0	0	1	1	0	0	0	0	8040	2	8040	22.0274	1				0	7300	20
1	63	82	7290			0			7290		1988-12-17	410	410	412	1519	410 412 1519 486	0		2016-12-31	1969-01-01	17531	1	1	1	1	2	1	1	1	1	1	0	1	1	1	1	1	1	7290	2	7290	19.9726	1				2	7290	19.9726
0	63	86	8862			0			8862		1993-04-07	4140	4275	4140	4019	4275 4140 4019 413 7989 4289	0		2016-12-31	1969-01-01	17531	3	2	3	3	3	1	0	0	0	0	0	0	1	0	0	0	0	8862	2	8862	24.2795	1				0	7300	20
1	63	86	8812			0			8812		1993-02-16	4140	436	4140	185	436 4140 185 1989	0		2016-12-31	1969-01-01	17531	3	3	3	3	3	1	0	0	0	0	0	0	0	0	0	0	0	8812	2	8812	24.1425	1				0	7300	20
0	63	89	9625			0			9625		1995-05-10	3320	4282	3320		4282 3320	0		2016-12-31	1969-01-01	17531	3	3	2	3	3	1	0	0	0	0	0	0	0	1	0	0	0	9625	2	9625	26.3699	1				0	7300	20
1	63	99	13548			0			13548		2006-02-04	R990	R990			R990	0		2016-12-31	1969-01-01	17531	3	3	3	3	3	1	0	0	0	0	0	0	0	0	0	0	0	13548	2	13548	37.1178	1				0	7300	20
0	63					0			17531								0		2016-12-31	1969-01-01	17531	3	3	3	3	3	0	0	0	0	0	0	0	0	0	0	0	0	17531	0	17531	48.0301	1				0	7300	20
1	63					0			17531								0		2016-12-31	1969-01-01	17531						0										0		17531	0	17531	48.0301	0
0	63	90	10039			0			10039		1996-06-27	797	797			797	0		2016-12-31	1969-01-01	17531						1										0		10039	2	10039	27.5041	0
1	63	87	8992			0			8992		1993-08-15	7516	4275	5738	-1369	4275 5738 -1369 7516 2390 0384	0		2016-12-31	1969-01-01	17531	3	3	3	2	2	1	0	0	0	0	0	0	0	0	1	1	0	8992	2	8992	24.6356	1				0	7300	20
1	63	73	3800			0			3800		1979-05-29	41090	41290			41290	0		2016-12-31	1969-01-01	17531	2	2	3	2	3	1	0	0	0	0	0	1	1	0	1	0	0	3800	2	3800	10.411	1				2	3800	10.411
0	63	74	4391			0			4391		1981-01-09	43390					0		2016-12-31	1969-01-01	17531	3	3	3	3	3	1	0	0	0	0	0	0	0	0	0	0	0	4391	2	4391	12.0301	1				2	4391	12.0301
1	63	74	4350			0			4350		1980-11-29	43390	43790	44090	48500	43790 44090 48500	0		2016-12-31	1969-01-01	17531	3	2	3	3	3	1	0	0	0	0	0	0	1	0	0	0	0	4350	2	4350	11.9178	1				2	4350	11.9178
0	63	82	7398			0			7398		1989-04-04	4299	4275	4299		4275 4299	0		2016-12-31	1969-01-01	17531	3	2	2	3	3	1	0	0	0	0	0	0	1	1	0	0	0	7398	2	7398	20.2685	1				0	7300	20
1	63	68	2181			0			2181		1974-12-22	41290	57190	48600		57190 48600	0		2016-12-31	1969-01-01	17531	1	2	3	3	3	1	1	0	0	0	0	1	1	0	0	0	1	2181	2	2181	5.97534	1				2	2181	5.97534
1	63	92	11063			0			11063		1999-04-17	I5090	I5090	I694	J40	I5090 I694 J40	0		2016-12-31	1969-01-01	17531						1										0		11063	2	11063	30.3096	0
1	63	79	6335			0			6335		1986-05-07	20410					0		2016-12-31	1969-01-01	17531	3	3	3	3	3	1	0	0	0	0	0	0	0	0	0	0	0	6335	2	6335	17.3562	1				2	6335	17.3562
1	63	77	5555			0			5555		1984-03-18	41090	48600	80300	43390	48600 80300 43390	0		2016-12-31	1969-01-01	17531	2	2	3	2	3	1	0	0	0	0	0	1	1	0	1	0	0	5555	2	5555	15.2192	1				2	5555	15.2192
0	63	75	4719			0			4719		1981-12-03	41090	41290			41290	0		2016-12-31	1969-01-01	17531	3	3	3	3	3	1	0	0	0	0	0	0	0	0	0	0	0	4719	2	4719	12.9288	1				2	4719	12.9288
1	63	65	1031			0			1031		1971-10-29	41290					0		2016-12-31	1969-01-01	17531						1										0		1031	2	1031	2.82466	0				2	1031	2.82466
1	63	76	5147			0			5147		1983-02-04	41090	41290			41290	0		2016-12-31	1969-01-01	17531	3	3	3	3	3	1	0	0	0	0	0	0	0	0	0	0	0	5147	2	5147	14.1014	1				2	5147	14.1014
1	63	84	7965			0			7965		1990-10-23	2849	486	2849	0389	486 2849 0389	0		2016-12-31	1969-01-01	17531	3	3	3	3	3	1	0	0	0	0	0	0	0	0	0	0	0	7965	2	7965	21.8219	1				0	7300	20
0	63	87	9157			0			9157		1994-01-27	1560	1560			1560	0		2016-12-31	1969-01-01	17531	3	2	3	2	3	1	0	0	0	0	0	0	1	0	1	0	0	9157	2	9157	25.0877	1				0	7300	20
1	63	67	1849			0			1849		1974-01-24	41090	41290			41290	0		2016-12-31	1969-01-01	17531	2	1	3	3	3	1	0	1	0	0	0	1	1	0	0	0	1	1849	2	1849	5.06575	1				2	1849	5.06575
0	63	96	12323			1	S721	1998-12-17	10942	92	2002-09-28	J209	R54	J209	E039	R54 J209 E039 I5099	0		2016-12-31	1969-01-01	17531	2	1	2	1	2	1	0	1	0	1	0	1	1	1	1	1	1	12323	1	10942	29.9781	1				0	7300	20
0	63	83	7743			1	820C	1989-08-21	7537	83	1990-03-15	413	4282	-5184	4289	4282 -5184 4289 4273 4019 413	0		2016-12-31	1969-01-01	17531	3	2	2	2	2	1	0	0	0	0	0	0	1	1	1	1	0	7743	1	7537	20.6493	1				0	7300	20
1	63	71	3370			1	8122	1973-02-15	1506	66	1978-03-25	41290	44090			44090	0		2016-12-31	1969-01-01	17531	1	1	1	2	3	1	1	1	1	0	0	1	1	1	1	0	1	3370	1	1506	4.12603	1				1	1506	4.12603
0	63	81	6957			1	820A	1984-10-25	5776	78	1988-01-19	4409	486	4409		486 4409	0		2016-12-31	1969-01-01	17531	2	2	3	3	3	1	0	0	0	0	0	1	1	0	0	0	0	6957	1	5776	15.8247	1				1	5776	15.8247
0	63	93	11231			0			11231		1999-10-02	C189	C189			C189	0		2016-12-31	1969-01-01	17531	3	3	3	3	3	1	0	0	0	0	0	0	0	0	0	0	0	11231	2	11231	30.7699	1				0	7300	20
0	63	90	10286			1	820A	1996-04-18	9969	89	1997-03-01	I251	I5199	I251	B99	I5199 I251 B99	0		2016-12-31	1969-01-01	17531	3	3	2	3	3	1	0	0	0	0	0	0	0	1	0	0	0	10286	1	9969	27.3123	1				0	7300	20
0	63	93	11480			1	S721	2000-05-04	11446	93	2000-06-07	D381	D381			D381	0		2016-12-31	1969-01-01	17531	3	2	3	3	3	1	0	0	0	0	0	0	1	0	0	0	0	11480	1	11446	31.3589	1				0	7300	20
1	63	84	7965			0			7965		1990-10-23	0119	4280	0119		4280 0119	0		2016-12-31	1969-01-01	17531						1										0		7965	2	7965	21.8219	0
1	63	65	1238			0			1238		1972-05-23	41290	48500			48500	0		2016-12-31	1969-01-01	17531	1	1	1	1	1	1	1	1	1	1	1	1	1	1	1	1	1	1238	2	1238	3.39178	1				2	1238	3.39178
0	63	87	9106			0			9106		1993-12-07	4140	7855	4140	4273	7855 4140 4273	0		2016-12-31	1969-01-01	17531	1	2	2	1	2	1	1	0	0	1	0	1	1	1	1	1	1	9106	2	9106	24.9479	1				0	7300	20
0	63	93	11338			0			11338		2000-01-17	I5091	R54	I5091		R54 I5091	0		2016-12-31	1969-01-01	17531	2	2	2	1	3	1	0	0	0	1	0	1	1	1	1	0	1	11338	2	11338	31.063	1				0	7300	20
0	63	71	3286			0			3286		1977-12-31	43190	43890			43890	0		2016-12-31	1969-01-01	17531	2	2	2	1	2	1	0	0	0	1	0	1	1	1	1	1	1	3286	2	3286	9.00274	1				2	3286	9.00274
1	63	73	3873			0			3873		1979-08-10	41090	41290	44090		41290 44090	0		2016-12-31	1969-01-01	17531	3	3	3	3	3	1	0	0	0	0	0	0	0	0	0	0	0	3873	2	3873	10.611	1				2	3873	10.611
0	63	90	10332			1	820A	1996-08-16	10089	90	1997-04-16	C269	D649	K922	C269	D649 K922 C269 F031 M5499 M4859	0		2016-12-31	1969-01-01	17531	3	3	3	3	3	1	0	0	0	0	0	0	0	0	0	0	0	10332	1	10089	27.6411	1				0	7300	20
1	63	87	9226			0			9226		1994-04-06	4409	7855	4409		7855 4409	0		2016-12-31	1969-01-01	17531	3	3	3	3	3	1	0	0	0	0	0	0	0	0	0	0	0	9226	2	9226	25.2767	1				0	7300	20
1	63	86	8649			0			8649		1992-09-06	410	410	4269	4289	410 4269 4289 4409	0		2016-12-31	1969-01-01	17531						1										0		8649	2	8649	23.6959	0
0	63	81	6882			0			6882		1987-11-05	410	410	412	4409	410 412 4409 4293	0		2016-12-31	1969-01-01	17531	3	3	3	3	3	1	0	0	0	0	0	0	0	0	0	0	0	6882	2	6882	18.8548	1				2	6882	18.8548
0	63	84	7969			1	820	1982-10-12	5023	76	1990-10-27	3320	797	3320		797 3320	0		2016-12-31	1969-01-01	17531	2	2	2	1	3	1	0	0	0	1	0	1	1	1	1	0	1	7969	1	5023	13.7616	1				1	5023	13.7616
0	63	84	7912			0			7912		1990-08-31	410	410			410	0		2016-12-31	1969-01-01	17531	3	3	3	3	3	1	0	0	0	0	0	0	0	0	0	0	0	7912	2	7912	21.6767	1				0	7300	20
0	63	79	6120			0			6120		1985-10-04	41290	44090	34200	29700	44090 34200 29700	0		2016-12-31	1969-01-01	17531	3	2	3	3	3	1	0	0	0	0	0	0	1	0	0	0	0	6120	2	6120	16.7671	1				2	6120	16.7671
0	63	87	9054			0			9054		1993-10-16	4149	4289	4273	4149	4289 4273 4149 5990 558 3320 7159	0		2016-12-31	1969-01-01	17531	3	3	3	3	3	1	0	0	0	0	0	0	0	0	0	0	0	9054	2	9054	24.8055	1				0	7300	20
0	63	83	7704			0			7704		1990-02-04	2507	4289	4409	2507	4289 4409 2507 1729 1989	0		2016-12-31	1969-01-01	17531	3	3	3	3	3	1	0	0	0	0	0	0	0	0	0	0	0	7704	2	7704	21.1068	1				0	7300	20
0	63	74	4228			0			4228		1980-07-30	15600	41090			41090	0		2016-12-31	1969-01-01	17531	3	2	2	3	3	1	0	0	0	0	0	0	1	1	0	0	0	4228	2	4228	11.5836	1				2	4228	11.5836
1	63	76	5108			0			5108		1982-12-27	41090					0		2016-12-31	1969-01-01	17531	2	2	2	3	3	1	0	0	0	0	0	1	1	1	0	0	0	5108	2	5108	13.9945	1				2	5108	13.9945
0	63	80	6443			0			6443		1986-08-23	15410					0		2016-12-31	1969-01-01	17531	3	2	3	3	3	1	0	0	0	0	0	0	1	0	0	0	0	6443	2	6443	17.6521	1				2	6443	17.6521
1	63	74	4507			0			4507		1981-05-05	18500					0		2016-12-31	1969-01-01	17531	3	3	2	3	3	1	0	0	0	0	0	0	0	1	0	0	0	4507	2	4507	12.3479	1				2	4507	12.3479
1	63	80	6443			0			6443		1986-08-23	43690					0		2016-12-31	1969-01-01	17531	3	2	3	3	3	1	0	0	0	0	0	0	1	0	0	0	0	6443	2	6443	17.6521	1				2	6443	17.6521
1	63	66	1382			0			1382		1972-10-14	18900					0		2016-12-31	1969-01-01	17531	2	2	3	3	3	1	0	0	0	0	0	1	1	0	0	0	0	1382	2	1382	3.7863	1				2	1382	3.7863
0	63	93	11187			1	820A	1983-02-15	5158	76	1999-08-19	R54	R54			R54	0		2016-12-31	1969-01-01	17531	2	2	3	3	3	1	0	0	0	0	0	1	1	0	0	0	0	11187	1	5158	14.1315	1				1	5158	14.1315
1	63	84	8109			0			8109		1991-03-16	1370	486	1370	5100	486 1370 5100 2500 4299	0		2016-12-31	1969-01-01	17531	2	3	1	1	2	1	0	0	1	1	0	1	0	1	1	1	1	8109	2	8109	22.2164	1				0	7300	20
0	63	88	9533			0			9533		1995-02-07	1830	4151	514	1830	4151 514 1830 1976 4299 413 7895 E8794	0		2016-12-31	1969-01-01	17531	3	2	2	1	3	1	0	0	0	1	0	0	1	1	1	0	1	9533	2	9533	26.1178	1				0	7300	20
0	63	87	9337			0			9337		1994-07-26	4151	4151	4409	4293	4151 4409 4293	0		2016-12-31	1969-01-01	17531	2	2	3	2	2	1	0	0	0	0	0	1	1	0	1	1	0	9337	2	9337	25.5808	1				0	7300	20
0	63	66	1370			0			1370		1972-10-02	15380	79200	43890		79200 43890	0		2016-12-31	1969-01-01	17531	3	2	2	3	3	1	0	0	0	0	0	0	1	1	0	0	0	1370	2	1370	3.75342	1				2	1370	3.75342
1	63	92	11023			1	820A	1995-02-01	9527	88	1999-03-08	J448	R54	J449	J439	R54 J449 J439	0		2016-12-31	1969-01-01	17531	3	2	3	3	3	1	0	0	0	0	0	0	1	0	0	0	0	11023	1	9527	26.1014	1				0	7300	20
0	63	69	2524			0			2524		1975-11-30	41090					0		2016-12-31	1969-01-01	17531	3	2	3	3	3	1	0	0	0	0	0	0	1	0	0	0	0	2524	2	2524	6.91507	1				2	2524	6.91507
0	63	89	9876			0			9876		1996-01-16	4140	7998	4289	4140	7998 4289 4140 492 2773 4293 5118	0		2016-12-31	1969-01-01	17531	3	3	3	3	3	1	0	0	0	0	0	0	0	0	0	0	0	9876	2	9876	27.0575	1				0	7300	20
0	63	80	6514			0			6514		1986-11-02	41090	41290	44090	59320	41290 44090 59320	0		2016-12-31	1969-01-01	17531	3	3	3	3	3	1	0	0	0	0	0	0	0	0	0	0	0	6514	2	6514	17.8466	1				2	6514	17.8466
1	63	66	1537			0			1537		1973-03-18	43800	40100	44090	25000	40100 44090 25000	0		2016-12-31	1969-01-01	17531	3	2	2	3	3	1	0	0	0	0	0	0	1	1	0	0	0	1537	2	1537	4.21096	1				2	1537	4.21096
1	63	80	6525			0			6525		1986-11-13	15330					0		2016-12-31	1969-01-01	17531	3	2	2	3	3	1	0	0	0	0	0	0	1	1	0	0	0	6525	2	6525	17.8767	1				2	6525	17.8767
1	63	92	10868			0			10868		1998-10-04	C259	C259			C259	0		2016-12-31	1969-01-01	17531	3	3	3	3	3	1	0	0	0	0	0	0	0	0	0	0	0	10868	2	10868	29.7753	1				0	7300	20
1	63	89	9918			1	820A	1995-07-04	9680	88	1996-02-27	410	410	4289		410 4289	0		2016-12-31	1969-01-01	17531	3	3	3	3	3	1	0	0	0	0	0	0	0	0	0	0	0	9918	1	9680	26.5205	1				0	7300	20
1	63	67	1844			0			1844		1974-01-19	58400					0		2016-12-31	1969-01-01	17531	1	1	2	1	2	1	1	1	0	1	0	1	1	1	1	1	1	1844	2	1844	5.05205	1				2	1844	5.05205
0	63	87	9243			0			9243		1994-04-23	4151	4599	4282	4151	4599 4282 4151	0		2016-12-31	1969-01-01	17531	2	2	3	3	3	1	0	0	0	0	0	1	1	0	0	0	0	9243	2	9243	25.3233	1				0	7300	20
1	63	65	1113			0			1113		1972-01-19	41290					0		2016-12-31	1969-01-01	17531	3	3	3	3	3	1	0	0	0	0	0	0	0	0	0	0	0	1113	2	1113	3.04931	1				2	1113	3.04931
1	63	86	8685			1	820C	1992-10-12	8685	86	1992-10-12	885	8520	8031	E885	8520 8031 E885	0		2016-12-31	1969-01-01	17531	3	3	3	2	3	1	0	0	0	0	0	0	0	0	1	0	0	8685	1	8685	23.7945	1				0	7300	20
1	63	85	8378			0			8378		1991-12-10	4289	4289	185		4289 185	0		2016-12-31	1969-01-01	17531	3	3	3	3	3	1	0	0	0	0	0	0	0	0	0	0	0	8378	2	8378	22.9534	1				0	7300	20
0	63	72	3563			0			3563		1978-10-04	17400	41090	43690		41090 43690	0		2016-12-31	1969-01-01	17531	2	2	3	2	3	1	0	0	0	0	0	1	1	0	1	0	0	3563	2	3563	9.76164	1				2	3563	9.76164
0	63	94	11679			1	820C	1990-06-15	7835	83	2000-12-23	K922	R54	R33	K922	R54 R33 K922 N19	0		2016-12-31	1969-01-01	17531	3	2	3	3	3	1	0	0	0	0	0	0	1	0	0	0	0	11679	1	7835	21.4658	1				0	7300	20
1	63	91	10817			0			10817		1998-08-14	I219	I219			I219	0		2016-12-31	1969-01-01	17531	3	3	3	3	3	1	0	0	0	0	0	0	0	0	0	0	0	10817	2	10817	29.6356	1				0	7300	20
1	63	70	2906			0			2906		1976-12-16	58100	72020	49200	42600	72020 49200 42600	0		2016-12-31	1969-01-01	17531	2	2	3	1	3	1	0	0	0	1	0	1	1	0	1	0	1	2906	2	2906	7.96164	1				2	2906	7.96164
0	63	93	11328			0			11328		2000-01-07	J110	J1110	J189	I251	J1110 J189 I251 F019	0		2016-12-31	1969-01-01	17531	3	2	3	2	3	1	0	0	0	0	0	0	1	0	1	0	0	11328	2	11328	31.0356	1				0	7300	20
1	63	71	3484			0			3484		1978-07-17	73490					0		2016-12-31	1969-01-01	17531	2	3	3	3	3	1	0	0	0	0	0	1	0	0	0	0	0	3484	2	3484	9.54521	1				2	3484	9.54521
1	63	88	9593			0			9593		1995-04-08	436	436			436	0		2016-12-31	1969-01-01	17531	3	2	3	3	3	1	0	0	0	0	0	0	1	0	0	0	0	9593	2	9593	26.2822	1				0	7300	20
1	63	79	6206			0			6206		1985-12-29	48100	41290			41290	0		2016-12-31	1969-01-01	17531	3	3	3	2	3	1	0	0	0	0	0	0	0	0	1	0	0	6206	2	6206	17.0027	1				2	6206	17.0027
0	63	89	10093			0			10093		1996-08-20	4140	431	4019	4140	431 4019 4140 2900	0		2016-12-31	1969-01-01	17531	2	2	2	2	3	1	0	0	0	0	0	1	1	1	1	0	0	10093	2	10093	27.6521	1				0	7300	20
1	63	71	3452			0			3452		1978-06-15	41290					0		2016-12-31	1969-01-01	17531	2	2	3	2	3	1	0	0	0	0	0	1	1	0	1	0	0	3452	2	3452	9.45753	1				2	3452	9.45753
1	63	72	3742			0			3742		1979-04-01	43890	48500			48500	0		2016-12-31	1969-01-01	17531						1										0		3742	2	3742	10.2521	0				2	3742	10.2521
1	63	74	4550			1	820	1978-01-16	3302	71	1981-06-17	43890	44090	57190		44090 57190	0		2016-12-31	1969-01-01	17531	3	2	3	1	3	1	0	0	0	1	0	0	1	0	1	0	1	4550	1	3302	9.04658	1				1	3302	9.04658
1	63	88	9656			1	820A	1995-05-24	9639	88	1995-06-10	2041	486	4321	431	486 4321 431 2041 2089	0		2016-12-31	1969-01-01	17531	3	3	3	3	3	1	0	0	0	0	0	0	0	0	0	0	0	9656	1	9639	26.4082	1				0	7300	20
1	63	92	10994			0			10994		1999-02-07	I219	I219	I5099		I219 I5099	0		2016-12-31	1969-01-01	17531	3	3	3	3	3	1	0	0	0	0	0	0	0	0	0	0	0	10994	2	10994	30.1205	1				0	7300	20
0	63	64	944			0			944		1971-08-03	43100	40100	23070		40100 23070	0		2016-12-31	1969-01-01	17531	3	2	2	2	3	1	0	0	0	0	0	0	1	1	1	0	0	944	2	944	2.5863	1				2	944	2.5863
0	63	76	5047			0			5047		1982-10-27	29000					0		2016-12-31	1969-01-01	17531	3	3	3	3	3	1	0	0	0	0	0	0	0	0	0	0	0	5047	2	5047	13.8274	1				2	5047	13.8274
0	63	86	8867			0			8867		1993-04-12	410	410	4273		410 4273	0		2016-12-31	1969-01-01	17531	3	2	3	3	3	1	0	0	0	0	0	0	1	0	0	0	0	8867	2	8867	24.2931	1				0	7300	20
0	63	74	4628			0			4628		1981-09-03	41090	41290			41290	0		2016-12-31	1969-01-01	17531	2	2	2	2	3	1	0	0	0	0	0	1	1	1	1	0	0	4628	2	4628	12.6795	1				2	4628	12.6795
0	63			1	05sep1994	0			17531								0		2016-12-31	1969-01-01	17531	2	1	2	2	3	0	0	1	0	0	0	1	1	1	1	0	1	17531	0	17531	48.0301	1				0	7300	20
0	63	99	13763			0			13763		2006-09-07	E119	R54	E119		R54 E119	0		2016-12-31	1969-01-01	17531	3	2	3	1	3	1	0	0	0	1	0	0	1	0	1	0	1	13763	2	13763	37.7068	1				0	7300	20
1	63	80	6760			0			6760		1987-07-06	1719	4299	486	1719	4299 486 1719	0		2016-12-31	1969-01-01	17531	3	3	3	3	3	1	0	0	0	0	0	0	0	0	0	0	0	6760	2	6760	18.5205	1				2	6760	18.5205
0	63	75	4797			0			4797		1982-02-19	40400	44090			44090	0		2016-12-31	1969-01-01	17531	3	2	3	2	3	1	0	0	0	0	0	0	1	0	1	0	0	4797	2	4797	13.1425	1				2	4797	13.1425
1	63	78	5761			0			5761		1984-10-10	43890	34510	29000		34510 29000	0		2016-12-31	1969-01-01	17531						1										0		5761	2	5761	15.7836	0				2	5761	15.7836
1	63	81	6871			0			6871		1987-10-25	1629	485	1629		485 1629	0		2016-12-31	1969-01-01	17531	3	2	3	3	3	1	0	0	0	0	0	0	1	0	0	0	0	6871	2	6871	18.8247	1				2	6871	18.8247
1	63	71	3491			0			3491		1978-07-24	45000	44090			44090	0		2016-12-31	1969-01-01	17531	3	2	3	1	3	1	0	0	0	1	0	0	1	0	1	0	1	3491	2	3491	9.56438	1				2	3491	9.56438
0	63	89	9898			0			9898		1996-02-07	2507	410	4409	2507	410 4409 2507 E9323 4019 4273	0		2016-12-31	1969-01-01	17531	3	3	3	3	3	1	0	0	0	0	0	0	0	0	0	0	0	9898	2	9898	27.1178	1				0	7300	20
1	63					0			17531								0		2016-12-31	1969-01-01	17531	3	3	3	3	3	0	0	0	0	0	0	0	0	0	0	0	0	17531	0	17531	48.0301	1				0	7300	20
1	63	65	1082			0			1082		1971-12-19	28100	18500	59000		18500 59000	0		2016-12-31	1969-01-01	17531	1	1	3	1	1	1	1	1	0	1	1	1	1	0	1	1	1	1082	2	1082	2.96438	1				2	1082	2.96438
0	63	95	12104			1	820A	1987-06-12	6736	80	2002-02-21	I5099	I5099	I709	G459	I5099 I709 G459 G819	0		2016-12-31	1969-01-01	17531	3	3	3	3	3	1	0	0	0	0	0	0	0	0	0	0	0	12104	1	6736	18.4548	1				1	6736	18.4548
1	63	91	10868			0			10868		1998-10-04	I48	I5099	D376	R54	I5099 D376 R54 I48	0		2016-12-31	1969-01-01	17531	2	2	3	2	3	1	0	0	0	0	0	1	1	0	1	0	0	10868	2	10868	29.7753	1				0	7300	20
1	63	86	8951			0			8951		1993-07-05	4422	4422			4422	0		2016-12-31	1969-01-01	17531	3	3	3	3	3	1	0	0	0	0	0	0	0	0	0	0	0	8951	2	8951	24.5233	1				0	7300	20
1	63	71	3246			0			3246		1977-11-21	51300	59600	45300	45000	59600 45300 45000	0		2016-12-31	1969-01-01	17531	3	3	3	3	3	1	0	0	0	0	0	0	0	0	0	0	0	3246	2	3246	8.89315	1				2	3246	8.89315
1	63	78	5967			0			5967		1985-05-04	18900	40200	25090		40200 25090	0		2016-12-31	1969-01-01	17531	2	2	3	2	3	1	0	0	0	0	0	1	1	0	1	0	0	5967	2	5967	16.3479	1				2	5967	16.3479
0	63	71	3548			0			3548		1978-09-19	57300					0		2016-12-31	1969-01-01	17531	2	2	3	2	3	1	0	0	0	0	0	1	1	0	1	0	0	3548	2	3548	9.72055	1				2	3548	9.72055
0	63	85	8630			0			8630		1992-08-18	486	4282	486	2900	4282 486 2900 4276 435	0		2016-12-31	1969-01-01	17531	3	3	3	3	3	1	0	0	0	0	0	0	0	0	0	0	0	8630	2	8630	23.6438	1				0	7300	20
1	63	99	13514			0			13514		2006-01-01	R54	R53	R54		R53 R54	0		2016-12-31	1969-01-01	17531	3	3	3	3	3	1	0	0	0	0	0	0	0	0	0	0	0	13514	2	13514	37.0247	1				0	7300	20
1	63	72	3625			0			3625		1978-12-05	16210	48600			48600	0		2016-12-31	1969-01-01	17531	1	2	2	1	1	1	1	0	0	1	1	1	1	1	1	1	1	3625	2	3625	9.93151	1				2	3625	9.93151
0	63	67	2049			0			2049		1974-08-12	20500	56310			56310	0		2016-12-31	1969-01-01	17531	2	2	2	2	3	1	0	0	0	0	0	1	1	1	1	0	0	2049	2	2049	5.6137	1				2	2049	5.6137
1	63	69	2614			0			2614		1976-02-28	41090	41290	44090	25000	41290 44090 25000 43390 48500 58400	0		2016-12-31	1969-01-01	17531	3	2	3	1	3	1	0	0	0	1	0	0	1	0	1	0	1	2614	2	2614	7.16164	1				2	2614	7.16164
1	63	80	6558			0			6558		1986-12-16	16210					0		2016-12-31	1969-01-01	17531	2	2	3	3	3	1	0	0	0	0	0	1	1	0	0	0	0	6558	2	6558	17.9671	1				2	6558	17.9671
1	63	64	968			0			968		1971-08-27	53090	28590	48600		28590 48600	0		2016-12-31	1969-01-01	17531	3	3	3	3	3	1	0	0	0	0	0	0	0	0	0	0	0	968	2	968	2.65205	1				2	968	2.65205
1	63	82	7468			0			7468		1989-06-13	185	185	1989		185 1989	0		2016-12-31	1969-01-01	17531	3	3	3	3	3	1	0	0	0	0	0	0	0	0	0	0	0	7468	2	7468	20.4603	1				0	7300	20
0	63	68	2405			0			2405		1975-08-03	18200	25000			25000	0		2016-12-31	1969-01-01	17531	2	1	2	1	3	1	0	1	0	1	0	1	1	1	1	0	1	2405	2	2405	6.58904	1				2	2405	6.58904
0	63	86	9029			0			9029		1993-09-21	4280	4280	4280	2449	4280 4280 2449 7999 E8786	0		2016-12-31	1969-01-01	17531	3	2	2	3	3	1	0	0	0	0	0	0	1	1	0	0	0	9029	2	9029	24.737	1				0	7300	20
0	63	71	3471			0			3471		1978-07-04	25000	03890			03890	0		2016-12-31	1969-01-01	17531	3	2	2	2	3	1	0	0	0	0	0	0	1	1	1	0	0	3471	2	3471	9.50959	1				2	3471	9.50959
0	63	74	4633			0			4633		1981-09-08	15310					0		2016-12-31	1969-01-01	17531	3	2	3	3	3	1	0	0	0	0	0	0	1	0	0	0	0	4633	2	4633	12.6932	1				2	4633	12.6932
0	63	89	10154			0			10154		1996-10-20	438	438	4599		438 4599	0		2016-12-31	1969-01-01	17531	3	2	3	3	3	1	0	0	0	0	0	0	1	0	0	0	0	10154	2	10154	27.8192	1				0	7300	20
1	63	79	6481			0			6481		1986-09-30	40200	25090			25090	0		2016-12-31	1969-01-01	17531	3	2	2	3	3	1	0	0	0	0	0	0	1	1	0	0	0	6481	2	6481	17.7562	1				2	6481	17.7562
1	63	70	3161			0			3161		1977-08-28	41090	41290			41290	0		2016-12-31	1969-01-01	17531	3	3	3	3	3	1	0	0	0	0	0	0	0	0	0	0	0	3161	2	3161	8.66027	1				2	3161	8.66027
1	63	68	2367			0			2367		1975-06-26	41090	41290			41290	0		2016-12-31	1969-01-01	17531	3	3	3	3	3	1	0	0	0	0	0	0	0	0	0	0	0	2367	2	2367	6.48493	1				2	2367	6.48493
1	63	72	3650			0			3650		1978-12-30	49100	29000	42710		29000 42710	0		2016-12-31	1969-01-01	17531	3	2	2	3	3	1	0	0	0	0	0	0	1	1	0	0	0	3650	2	3650	10	1				2	3650	10
1	63	94	11812			0			11812		2001-05-05	C189	R54	C189	K578	R54 C189 K578 Z924 D320	0		2016-12-31	1969-01-01	17531	1	2	2	2	2	1	1	0	0	0	0	1	1	1	1	1	1	11812	2	11812	32.3616	1				0	7300	20
0	63	88	9654			1	820C	1990-02-18	7718	83	1995-06-08	179	4282	179	1989	4282 179 1989	0		2016-12-31	1969-01-01	17531	3	2	3	3	3	1	0	0	0	0	0	0	1	0	0	0	0	9654	1	7718	21.1452	1				0	7300	20
1	63	78	6135			0			6135		1985-10-19	43290	43390			43390	0		2016-12-31	1969-01-01	17531	2	3	2	3	3	1	0	0	0	0	0	1	0	1	0	0	0	6135	2	6135	16.8082	1				2	6135	16.8082
1	63	70	3070			0			3070		1977-05-29	25060	41290			41290	0		2016-12-31	1969-01-01	17531	3	3	2	1	3	1	0	0	0	1	0	0	0	1	1	0	1	3070	2	3070	8.41096	1				2	3070	8.41096
0	63	89	9952			1	821A	1994-05-05	9255	87	1996-04-01	4140	514	4289	4140	514 4289 4140 4273	0		2016-12-31	1969-01-01	17531	3	3	3	3	3	1	0	0	0	0	0	0	0	0	0	0	0	9952	1	9255	25.3562	1				0	7300	20
0	63	72	3879			0			3879		1979-08-16	20410	48500			48500	0		2016-12-31	1969-01-01	17531	2	2	3	3	3	1	0	0	0	0	0	1	1	0	0	0	0	3879	2	3879	10.6274	1				2	3879	10.6274
0	63	89	9973			0			9973		1996-04-22	431	431	4019		431 4019	0		2016-12-31	1969-01-01	17531	2	2	2	2	2	1	0	0	0	0	0	1	1	1	1	1	0	9973	2	9973	27.3233	1				0	7300	20
1	63	78	6173			0			6173		1985-11-26	19780					0		2016-12-31	1969-01-01	17531	3	3	2	3	3	1	0	0	0	0	0	0	0	1	0	0	0	6173	2	6173	16.9123	1				2	6173	16.9123
1	63	63	511			0			511		1970-05-27	41090	41290	44000	43790	41290 44000 43790	0		2016-12-31	1969-01-01	17531	2	2	3	1	3	1	0	0	0	1	0	1	1	0	1	0	1	511	2	511	1.4	1				2	511	1.4
1	63	75	4738			0			4738		1981-12-22	41290	29000			29000	0		2016-12-31	1969-01-01	17531	3	3	3	3	3	1	0	0	0	0	0	0	0	0	0	0	0	4738	2	4738	12.9808	1				2	4738	12.9808
0	63	98	13194			0			13194		2005-02-15	I258	R688	R54	I258	R688 R54 I258 F039 R991 Z924	0		2016-12-31	1969-01-01	17531	3	3	3	3	3	1	0	0	0	0	0	0	0	0	0	0	0	13194	2	13194	36.1479	1				0	7300	20
1	63	72	3960			0			3960		1979-11-05	42800					0		2016-12-31	1969-01-01	17531	3	2	3	3	3	1	0	0	0	0	0	0	1	0	0	0	0	3960	2	3960	10.8493	1				2	3960	10.8493
1	63	65	1077			0			1077		1971-12-14	41090	48100			48100	0		2016-12-31	1969-01-01	17531	1	1	2	1	2	1	1	1	0	1	0	1	1	1	1	1	1	1077	2	1077	2.95069	1				2	1077	2.95069
0	63	71	3354			0			3354		1978-03-09	15190	45300			45300	0		2016-12-31	1969-01-01	17531	3	2	3	3	3	1	0	0	0	0	0	0	1	0	0	0	0	3354	2	3354	9.18904	1				2	3354	9.18904
0	63	80	6634			0			6634		1987-03-02	8809	9588	8030	8530	9588 8030 8530 8520 E8809 3000 3079 E9399	0		2016-12-31	1969-01-01	17531	3	3	2	3	3	1	0	0	0	0	0	0	0	1	0	0	0	6634	2	6634	18.1753	1				2	6634	18.1753
1	63	90	10471			1	820C	1990-05-31	7820	83	1997-09-02	I639	I639			I639	0		2016-12-31	1969-01-01	17531						1										0		10471	1	7820	21.4247	0
1	63	82	7621			0			7621		1989-11-13	1890	1983	1890	E8789	1983 1890 E8789	0		2016-12-31	1969-01-01	17531	3	3	3	3	3	1	0	0	0	0	0	0	0	0	0	0	0	7621	2	7621	20.8795	1				0	7300	20
0	63	91	10585			1	820C	1994-10-29	9432	87	1997-12-25	I5091	I5091	J189	R54	I5091 J189 R54	0		2016-12-31	1969-01-01	17531	2	2	2	2	3	1	0	0	0	0	0	1	1	1	1	0	0	10585	1	9432	25.8411	1				0	7300	20
1	63	66	1606			0			1606		1973-05-26	53190					0		2016-12-31	1969-01-01	17531	2	2	2	1	2	1	0	0	0	1	0	1	1	1	1	1	1	1606	2	1606	4.4	1				2	1606	4.4
0	63	91	10934			0			10934		1998-12-09	C349	C349			C349	0		2016-12-31	1969-01-01	17531	3	2	3	2	3	1	0	0	0	0	0	0	1	0	1	0	0	10934	2	10934	29.9562	1				0	7300	20
0	63	72	3705			0			3705		1979-02-23	49300					0		2016-12-31	1969-01-01	17531	3	2	3	3	3	1	0	0	0	0	0	0	1	0	0	0	0	3705	2	3705	10.1507	1				2	3705	10.1507
1	63	80	6649			0			6649		1987-03-17	4140	4289	4140	0799	4289 4140 0799	0		2016-12-31	1969-01-01	17531	3	3	3	3	3	1	0	0	0	0	0	0	0	0	0	0	0	6649	2	6649	18.2164	1				2	6649	18.2164
0	63	88	9698			1	820A	1988-07-14	7134	81	1995-07-22	4349	4349	4409		4349 4409	0		2016-12-31	1969-01-01	17531	3	3	3	3	3	1	0	0	0	0	0	0	0	0	0	0	0	9698	1	7134	19.5452	1				1	7134	19.5452
0	63	66	1651			0			1651		1973-07-10	18410	48500	49000		48500 49000	0		2016-12-31	1969-01-01	17531	2	2	2	2	3	1	0	0	0	0	0	1	1	1	1	0	0	1651	2	1651	4.52329	1				2	1651	4.52329
1	63	72	3693			0			3693		1979-02-11	41290					0		2016-12-31	1969-01-01	17531	2	2	3	2	3	1	0	0	0	0	0	1	1	0	1	0	0	3693	2	3693	10.1178	1				2	3693	10.1178
0	63	76	5263			0			5263		1983-05-31	43390	43190	44090		43190 44090	0		2016-12-31	1969-01-01	17531	3	2	2	2	3	1	0	0	0	0	0	0	1	1	1	0	0	5263	2	5263	14.4192	1				2	5263	14.4192
1	63	82	7440			0			7440		1989-05-16	4273	4282	5184	4289	4282 5184 4289 4273 4379 5329	0		2016-12-31	1969-01-01	17531	1	1	2	1	1	1	1	1	0	1	1	1	1	1	1	1	1	7440	2	7440	20.3836	1				0	7300	20
1	62	66	1553			0			1553		1973-04-03	41090	41290			41290	0		2016-12-31	1969-01-01	17531	3	2	3	2	3	1	0	0	0	0	0	0	1	0	1	0	0	1553	2	1553	4.25479	1				2	1553	4.25479
0	62	87	9230			0			9230		1994-04-10	4289	4289			4289	0		2016-12-31	1969-01-01	17531	3	2	3	2	3	1	0	0	0	0	0	0	1	0	1	0	0	9230	2	9230	25.2877	1				0	7300	20
1	62	63	692			0			692		1970-11-24	15190	45000			45000	0		2016-12-31	1969-01-01	17531	3	2	3	1	3	1	0	0	0	1	0	0	1	0	1	0	1	692	2	692	1.89589	1				2	692	1.89589
0	62	94	11797			1	820A	1990-05-07	7796	83	2001-04-20	I48	I5099	I48		I5099 I48	0		2016-12-31	1969-01-01	17531	3	3	3	3	3	1	0	0	0	0	0	0	0	0	0	0	0	11797	1	7796	21.3589	1				0	7300	20
1	62	96	12594			0			12594		2003-06-26	J189	J189	I5099	D649	J189 I5099 D649 K921	0		2016-12-31	1969-01-01	17531	3	3	3	2	3	1	0	0	0	0	0	0	0	0	1	0	0	12594	2	12594	34.5041	1				0	7300	20
0	62	88	9782			1	820C	1991-12-02	8370	84	1995-10-14	3320	514	8202	E887	514 8202 E887 E8789 3320	1	8202	2016-12-31	1969-01-01	17531	3	3	3	3	3	1	0	0	0	0	0	0	0	0	0	0	0	9782	1	8370	22.9315	1				0	7300	20
1	62	89	10135			0			10135		1996-10-01	8809	8530	E8809		8530 E8809	0		2016-12-31	1969-01-01	17531	3	3	3	3	3	1	0	0	0	0	0	0	0	0	0	0	0	10135	2	10135	27.7671	1				0	7300	20
1	62	82	7356			0			7356		1989-02-21	5715	5715	7895	E8789	5715 7895 E8789 4562	0		2016-12-31	1969-01-01	17531	3	3	3	3	3	1	0	0	0	0	0	0	0	0	0	0	0	7356	2	7356	20.1534	1				0	7300	20
0	62	77	5789			0			5789		1984-11-07	41290	57190	49100		57190 49100	0		2016-12-31	1969-01-01	17531	2	2	2	1	3	1	0	0	0	1	0	1	1	1	1	0	1	5789	2	5789	15.8603	1				2	5789	15.8603
0	62	88	9508			1	820A	1993-10-12	9050	86	1995-01-13	410	410	4140	514	410 4140 514	0		2016-12-31	1969-01-01	17531	2	2	2	1	2	1	0	0	0	1	0	1	1	1	1	1	1	9508	1	9050	24.7945	1				0	7300	20
0	62	76	5414			0			5414		1983-10-29	41090	41290	25090		41290 25090	0		2016-12-31	1969-01-01	17531	1	2	2	2	2	1	1	0	0	0	0	1	1	1	1	1	1	5414	2	5414	14.8329	1				2	5414	14.8329
1	62	68	2473			0			2473		1975-10-10	44400	41090	44490		41090 44490	0		2016-12-31	1969-01-01	17531	3	3	2	3	3	1	0	0	0	0	0	0	0	1	0	0	0	2473	2	2473	6.77534	1				2	2473	6.77534
0	62	64	1029			0			1029		1971-10-27	17400					0		2016-12-31	1969-01-01	17531	1	1	3	1	1	1	1	1	0	1	1	1	1	0	1	1	1	1029	2	1029	2.81918	1				2	1029	2.81918
0	62	84	8387			0			8387		1991-12-19	7330	7994	7330	3369	7994 7330 3369	0		2016-12-31	1969-01-01	17531	3	3	3	3	3	1	0	0	0	0	0	0	0	0	0	0	0	8387	2	8387	22.9781	1				0	7300	20
1	62	64	1045			0			1045		1971-11-12	44100	56900			56900	0		2016-12-31	1969-01-01	17531	2	2	3	1	3	1	0	0	0	1	0	1	1	0	1	0	1	1045	2	1045	2.86301	1				2	1045	2.86301
1	62	86	8887			0			8887		1993-05-02	3320	797	3320		797 3320	0		2016-12-31	1969-01-01	17531	3	3	3	3	3	1	0	0	0	0	0	0	0	0	0	0	0	8887	2	8887	24.3479	1				0	7300	20
1	62	69	2848			0			2848		1976-10-19	57100	30320	45200		30320 45200	0		2016-12-31	1969-01-01	17531	3	2	3	3	3	1	0	0	0	0	0	0	1	0	0	0	0	2848	2	2848	7.80274	1				2	2848	7.80274
0	62	82	7633			0			7633		1989-11-25	1629	1629			1629	0		2016-12-31	1969-01-01	17531	3	3	2	3	3	1	0	0	0	0	0	0	0	1	0	0	0	7633	2	7633	20.9123	1				0	7300	20
0	62	95	12143			0			12143		2002-04-01	R999					0		2016-12-31	1969-01-01	17531	1	1	1	1	1	1	1	1	1	1	1	1	1	1	1	1	1	12143	2	12143	33.2685	1				0	7300	20
1	62	64	886			0			886		1971-06-06	41090					0		2016-12-31	1969-01-01	17531	2	2	3	3	3	1	0	0	0	0	0	1	1	0	0	0	0	886	2	886	2.4274	1				2	886	2.4274
1	62	67	2193			0			2193		1975-01-03	43390	41090	45000		41090 45000	0		2016-12-31	1969-01-01	17531	3	2	2	3	3	1	0	0	0	0	0	0	1	1	0	0	0	2193	2	2193	6.00822	1				2	2193	6.00822
1	62	75	4993			0			4993		1982-09-03	15000					0		2016-12-31	1969-01-01	17531	2	2	3	2	2	1	0	0	0	0	0	1	1	0	1	1	0	4993	2	4993	13.6795	1				2	4993	13.6795
1	62	74	4586			0			4586		1981-07-23	41090	41290			41290	0		2016-12-31	1969-01-01	17531	3	3	3	3	3	1	0	0	0	0	0	0	0	0	0	0	0	4586	2	4586	12.5644	1				2	4586	12.5644
0	62	91	10789			0			10789		1998-07-17	I251	I469	I251	F039	I469 I251 F039 N390 G939	0		2016-12-31	1969-01-01	17531	1	1	2	2	2	1	1	1	0	0	0	1	1	1	1	1	1	10789	2	10789	29.5589	1				0	7300	20
0	62	82	7653			1	8120	1971-07-26	936	64	1989-12-15	1519	4289	1519	5319	4289 1519 5319 E8789 4019	0		2016-12-31	1969-01-01	17531	3	3	3	3	3	1	0	0	0	0	0	0	0	0	0	0	0	7653	1	936	2.56438	1				1	936	2.56438
0	62	88	9848			0			9848		1995-12-19	2900	7994	2900		7994 2900	0		2016-12-31	1969-01-01	17531	3	3	3	3	3	1	0	0	0	0	0	0	0	0	0	0	0	9848	2	9848	26.9808	1				0	7300	20
0	62	77	5615			0			5615		1984-05-17	48500	29000			29000	0		2016-12-31	1969-01-01	17531	3	2	2	3	3	1	0	0	0	0	0	0	1	1	0	0	0	5615	2	5615	15.3836	1				2	5615	15.3836
1	62	74	4593			0			4593		1981-07-30	41090	41290	44090		41290 44090	0		2016-12-31	1969-01-01	17531	2	2	3	3	3	1	0	0	0	0	0	1	1	0	0	0	0	4593	2	4593	12.5836	1				2	4593	12.5836
0	62	81	7090			0			7090		1988-05-31	430	4349	4300		4349 4300	0		2016-12-31	1969-01-01	17531	3	2	3	3	3	1	0	0	0	0	0	0	1	0	0	0	0	7090	2	7090	19.4247	1				2	7090	19.4247
0	62	85	8557			1	820A	1989-11-22	7630	82	1992-06-06	1625	1625	4140		1625 4140	0		2016-12-31	1969-01-01	17531	3	3	3	3	3	1	0	0	0	0	0	0	0	0	0	0	0	8557	1	7630	20.9041	1				0	7300	20
1	62	64	981			0			981		1971-09-09	41090	41290			41290	0		2016-12-31	1969-01-01	17531	2	2	2	1	2	1	0	0	0	1	0	1	1	1	1	1	1	981	2	981	2.68767	1				2	981	2.68767
1	62	91	10979			0			10979		1999-01-23	I251	I251	N26	T404	I251 N26 T404 X42 I129	0		2016-12-31	1969-01-01	17531	3	3	3	3	3	1	0	0	0	0	0	0	0	0	0	0	0	10979	2	10979	30.0795	1				0	7300	20
0	62	86	9126			0			9126		1993-12-27	4289	4289			4289	0		2016-12-31	1969-01-01	17531	3	3	2	3	3	1	0	0	0	0	0	0	0	1	0	0	0	9126	2	9126	25.0027	1				0	7300	20
1	62	94	11878			1	821	1980-03-27	4103	73	2001-07-10	I5019	J81	I5099	J189	J81 I5099 J189	0		2016-12-31	1969-01-01	17531	2	3	3	3	3	1	0	0	0	0	0	1	0	0	0	0	0	11878	1	4103	11.2411	1				1	4103	11.2411
1	62	80	6854			0			6854		1987-10-08	412	412	4299	5939	412 4299 5939	0		2016-12-31	1969-01-01	17531	2	3	3	3	3	1	0	0	0	0	0	1	0	0	0	0	0	6854	2	6854	18.7781	1				2	6854	18.7781
0	62	73	4336			0			4336		1980-11-15	88500	85200			85200	0		2016-12-31	1969-01-01	17531	3	3	3	3	3	1	0	0	0	0	0	0	0	0	0	0	0	4336	2	4336	11.8795	1				2	4336	11.8795
0	62	75	5007			0			5007		1982-09-17	58200	53190			53190	0		2016-12-31	1969-01-01	17531	2	1	1	1	2	1	0	1	1	1	0	1	1	1	1	1	1	5007	2	5007	13.7178	1				2	5007	13.7178
0	62	77	5616			0			5616		1984-05-18	17400					0		2016-12-31	1969-01-01	17531	3	2	3	1	3	1	0	0	0	1	0	0	1	0	1	0	1	5616	2	5616	15.3863	1				2	5616	15.3863
0	62	87	9293			0			9293		1994-06-12	410	410	4140	5118	410 4140 5118 1991	0		2016-12-31	1969-01-01	17531	2	2	3	3	3	1	0	0	0	0	0	1	1	0	0	0	0	9293	2	9293	25.4603	1				0	7300	20
0	62	70	3190			0			3190		1977-09-26	98000	42800	18900		42800 18900	0		2016-12-31	1969-01-01	17531	3	2	2	3	3	1	0	0	0	0	0	0	1	1	0	0	0	3190	2	3190	8.73973	1				2	3190	8.73973
1	62	85	8542			0			8542		1992-05-22	185	9970	-4349	185	9970 -4349 185 E8786	0		2016-12-31	1969-01-01	17531	3	3	3	3	3	1	0	0	0	0	0	0	0	0	0	0	0	8542	2	8542	23.4027	1				0	7300	20
0	62	79	6313			0			6313		1986-04-15	43690					0		2016-12-31	1969-01-01	17531	2	3	3	1	3	1	0	0	0	1	0	1	0	0	1	0	1	6313	2	6313	17.2959	1				2	6313	17.2959
1	62	76	5523			0			5523		1984-02-15	42710					0		2016-12-31	1969-01-01	17531	2	2	2	2	3	1	0	0	0	0	0	1	1	1	1	0	0	5523	2	5523	15.1315	1				2	5523	15.1315
1	62	79	6587			0			6587		1987-01-14	1533	1533	2500		1533 2500	0		2016-12-31	1969-01-01	17531	3	3	2	3	3	1	0	0	0	0	0	0	0	1	0	0	0	6587	2	6587	18.0466	1				2	6587	18.0466
1	62	74	4720			0			4720		1981-12-04	40300					0		2016-12-31	1969-01-01	17531	3	2	3	3	3	1	0	0	0	0	0	0	1	0	0	0	0	4720	2	4720	12.9315	1				2	4720	12.9315
1	62	68	2532			0			2532		1975-12-08	43090					0		2016-12-31	1969-01-01	17531	3	3	2	1	3	1	0	0	0	1	0	0	0	1	1	0	1	2532	2	2532	6.93699	1				2	2532	6.93699
1	62	75	4938			0			4938		1982-07-10	41090					0		2016-12-31	1969-01-01	17531	3	3	2	3	3	1	0	0	0	0	0	0	0	1	0	0	0	4938	2	4938	13.5288	1				2	4938	13.5288
0	62	77	5853			0			5853		1985-01-10	15380	99890			99890	0		2016-12-31	1969-01-01	17531	3	3	3	3	3	1	0	0	0	0	0	0	0	0	0	0	0	5853	2	5853	16.0356	1				2	5853	16.0356
0	62	95	12168			0			12168		2002-04-26	X599	S0650	X599	R54	S0650 X599 R54	0		2016-12-31	1969-01-01	17531	3	2	3	2	3	1	0	0	0	0	0	0	1	0	1	0	0	12168	2	12168	33.337	1				0	7300	20
0	62	82	7460			1	820A	1986-12-26	6568	79	1989-06-05	2507	4282	4029	2507	4282 4029 2507 8208 E887 E8789	1	8208	2016-12-31	1969-01-01	17531	3	3	2	3	3	1	0	0	0	0	0	0	0	1	0	0	0	7460	1	6568	17.9945	1				1	6568	17.9945
0	62	92	11108			0			11108		1999-06-01	Y34	S2240	S2250	Y34	S2240 S2250 Y34 T792 S099	0		2016-12-31	1969-01-01	17531	3	3	3	3	3	1	0	0	0	0	0	0	0	0	0	0	0	11108	2	11108	30.4329	1				0	7300	20
0	62	68	2630			0			2630		1976-03-15	43190					0		2016-12-31	1969-01-01	17531	2	2	2	2	3	1	0	0	0	0	0	1	1	1	1	0	0	2630	2	2630	7.20548	1				2	2630	7.20548
0	62	98	13581			1	820A	1991-11-22	8360	84	2006-03-09	I219	I219	I48	I709	I219 I48 I709	0		2016-12-31	1969-01-01	17531	3	2	3	3	3	1	0	0	0	0	0	0	1	0	0	0	0	13581	1	8360	22.9041	1				0	7300	20
1	62	82	7486			0			7486		1989-07-01	2901	2901	185	1989	2901 185 1989	0		2016-12-31	1969-01-01	17531	3	2	3	3	3	1	0	0	0	0	0	0	1	0	0	0	0	7486	2	7486	20.5096	1				0	7300	20
0	62	98	13332			1	820A	1988-07-03	7123	81	2005-07-03	C509	C509	M1189	J189	C509 M1189 J189	0		2016-12-31	1969-01-01	17531	2	2	3	2	3	1	0	0	0	0	0	1	1	0	1	0	0	13332	1	7123	19.5151	1				1	7123	19.5151
1	62	100	14017			0			14017		2007-05-19	I639	I6399	I709		I6399 I709	0		2016-12-31	1969-01-01	17531	3	3	3	3	3	1	0	0	0	0	0	0	0	0	0	0	0	14017	2	14017	38.4027	1				0	7300	20
1	62	73	4237			0			4237		1980-08-08	41090	41290			41290	0		2016-12-31	1969-01-01	17531	2	2	3	3	3	1	0	0	0	0	0	1	1	0	0	0	0	4237	2	4237	11.6082	1				2	4237	11.6082
1	62	78	6236			0			6236		1986-01-28	18900	28590	42700		28590 42700	0		2016-12-31	1969-01-01	17531	3	3	3	3	3	1	0	0	0	0	0	0	0	0	0	0	0	6236	2	6236	17.0849	1				2	6236	17.0849
0	62	79	6359			0			6359		1986-05-31	41090	41290			41290	0		2016-12-31	1969-01-01	17531	3	3	2	3	3	1	0	0	0	0	0	0	0	1	0	0	0	6359	2	6359	17.4219	1				2	6359	17.4219
1	62	70	3189			0			3189		1977-09-25	92320	48500			48500	0		2016-12-31	1969-01-01	17531	3	3	3	3	3	1	0	0	0	0	0	0	0	0	0	0	0	3189	2	3189	8.73699	1				2	3189	8.73699
1	62	71	3624			0			3624		1978-12-04	41090	44090			44090	0		2016-12-31	1969-01-01	17531	3	3	3	3	3	1	0	0	0	0	0	0	0	0	0	0	0	3624	2	3624	9.92877	1				2	3624	9.92877
1	62	75	5014			0			5014		1982-09-24	44600					0		2016-12-31	1969-01-01	17531	3	2	3	3	3	1	0	0	0	0	0	0	1	0	0	0	0	5014	2	5014	13.737	1				2	5014	13.737
1	62	69	2716			0			2716		1976-06-09	15380					0		2016-12-31	1969-01-01	17531	2	1	3	1	1	1	0	1	0	1	1	1	1	0	1	1	1	2716	2	2716	7.4411	1				2	2716	7.4411
1	62	77	5928			0			5928		1985-03-26	41090	41290			41290	0		2016-12-31	1969-01-01	17531	3	3	3	3	3	1	0	0	0	0	0	0	0	0	0	0	0	5928	2	5928	16.2411	1				2	5928	16.2411
0	62	88	9877			1	820A	1993-09-09	9017	86	1996-01-17	3320	4275	797	3320	4275 797 3320	0		2016-12-31	1969-01-01	17531	2	2	2	2	3	1	0	0	0	0	0	1	1	1	1	0	0	9877	1	9017	24.7041	1				0	7300	20
1	62	95	12363			0			12363		2002-11-07	I219	I219	N19	G459	I219 N19 G459	0		2016-12-31	1969-01-01	17531	1	1	2	1	1	1	1	1	0	1	1	1	1	1	1	1	1	12363	2	12363	33.8712	1				0	7300	20
0	62	91	10733			0			10733		1998-05-22	A090	A090	I5099	R64	A090 I5099 R64	0		2016-12-31	1969-01-01	17531	3	3	3	3	3	1	0	0	0	0	0	0	0	0	0	0	0	10733	2	10733	29.4055	1				0	7300	20
1	62	86	8961			0			8961			954	9941	E954	9800	9941 E954 9800 E9509 9694 E9503	0		2016-12-31	1969-01-01	17531	1	2	3	3	3	1	1	0	0	0	0	1	1	0	0	0	1	8961	2	8961	24.5507	1				0	7300	20
0	62	90	10396			0			10396		1997-06-19	C499	C499	I5099	C509	C499 I5099 C509	0		2016-12-31	1969-01-01	17531	3	2	3	3	3	1	0	0	0	0	0	0	1	0	0	0	0	10396	2	10396	28.4822	1				0	7300	20
1	62	84	8172			0			8172		1991-05-18	1509	1509	E8783		1509 E8783	0		2016-12-31	1969-01-01	17531	3	2	3	2	3	1	0	0	0	0	0	0	1	0	1	0	0	8172	2	8172	22.389	1				0	7300	20
1	62	77	5849			0			5849		1985-01-06	15600	03890			03890	0		2016-12-31	1969-01-01	17531	2	2	3	3	3	1	0	0	0	0	0	1	1	0	0	0	0	5849	2	5849	16.0247	1				2	5849	16.0247
0	62	89	10090			0			10090		1996-08-17	410	410	4140	2500	410 4140 2500	0		2016-12-31	1969-01-01	17531	3	3	3	3	3	1	0	0	0	0	0	0	0	0	0	0	0	10090	2	10090	27.6438	1				0	7300	20
1	62	87	9510			0			9510		1995-01-15	4280	4280			4280	0		2016-12-31	1969-01-01	17531	3	3	3	3	3	1	0	0	0	0	0	0	0	0	0	0	0	9510	2	9510	26.0548	1				0	7300	20
0	62	74	4625			0			4625		1981-08-31	41090					0		2016-12-31	1969-01-01	17531	2	2	3	2	3	1	0	0	0	0	0	1	1	0	1	0	0	4625	2	4625	12.6712	1				2	4625	12.6712
1	62	68	2560			0			2560		1976-01-05	41090	41290	43890		41290 43890	0		2016-12-31	1969-01-01	17531	2	2	3	2	3	1	0	0	0	0	0	1	1	0	1	0	0	2560	2	2560	7.0137	1				2	2560	7.0137
0	62			1	04apr1978	0			17531								0		2016-12-31	1969-01-01	17531	1	1	3	1	3	0	1	1	0	1	0	1	1	0	1	0	1	17531	0	17531	48.0301	1				0	3380	9.26027
1	62	86	9117			0			9117		1993-12-18	7140	5829	7140		5829 7140	0		2016-12-31	1969-01-01	17531	3	2	3	3	3	1	0	0	0	0	0	0	1	0	0	0	0	9117	2	9117	24.9781	1				0	7300	20
1	62	70	3098			0			3098		1977-06-26	16210					0		2016-12-31	1969-01-01	17531	1	1	2	1	2	1	1	1	0	1	0	1	1	1	1	1	1	3098	2	3098	8.48767	1				2	3098	8.48767
0	62	76	5552			0			5552			49000	48600			48600	0		2016-12-31	1969-01-01	17531	3	2	3	3	3	1	0	0	0	0	0	0	1	0	0	0	0	5552	2	5552	15.211	1				2	5552	15.211
0	62	65	1581			0			1581		1973-05-01	15800					0		2016-12-31	1969-01-01	17531	3	3	3	3	3	1	0	0	0	0	0	0	0	0	0	0	0	1581	2	1581	4.33151	1				2	1581	4.33151
1	62	66	1649			0			1649		1973-07-08	49100	49200			49200	0		2016-12-31	1969-01-01	17531	2	1	2	1	3	1	0	1	0	1	0	1	1	1	1	0	1	1649	2	1649	4.51781	1				2	1649	4.51781
0	62	71	3594			0			3594		1978-11-04	19100					0		2016-12-31	1969-01-01	17531	2	2	2	2	3	1	0	0	0	0	0	1	1	1	1	0	0	3594	2	3594	9.84658	1				2	3594	9.84658
1	62	70	3300			0			3300		1978-01-14	43390					0		2016-12-31	1969-01-01	17531	3	3	3	3	3	1	0	0	0	0	0	0	0	0	0	0	0	3300	2	3300	9.0411	1				2	3300	9.0411
1	62	89	10101			1	820C	1993-09-27	9035	86	1996-08-28	797	797	-4282	797	797 -4282 797	0		2016-12-31	1969-01-01	17531	2	2	2	2	2	1	0	0	0	0	0	1	1	1	1	1	0	10101	1	9035	24.7534	1				0	7300	20
1	62	76	5388			0			5388		1983-10-03	16210	48600			48600	0		2016-12-31	1969-01-01	17531	3	3	2	3	3	1	0	0	0	0	0	0	0	1	0	0	0	5388	2	5388	14.7616	1				2	5388	14.7616
0	62	79	6362			0			6362		1986-06-03	42800	59320	44190	28590	59320 44190 28590	0		2016-12-31	1969-01-01	17531						1										0		6362	2	6362	17.4301	0				2	6362	17.4301
1	62	70	3328			0			3328		1978-02-11	41090	44090	41290		44090 41290	0		2016-12-31	1969-01-01	17531	3	2	3	2	3	1	0	0	0	0	0	0	1	0	1	0	0	3328	2	3328	9.11781	1				2	3328	9.11781
1	62	82	7798			0			7798		1990-05-09	2900	2900			2900	0		2016-12-31	1969-01-01	17531	1	2	2	2	3	1	1	0	0	0	0	1	1	1	1	0	1	7798	2	7798	21.3644	1				0	7300	20
0	62	86	9015			0			9015		1993-09-07	4273	4289	4273	4442	4289 4273 4442 E8786	0		2016-12-31	1969-01-01	17531	2	2	3	1	2	1	0	0	0	1	0	1	1	0	1	1	1	9015	2	9015	24.6986	1				0	7300	20
1	62	91	10855			0			10855		1998-09-21	I252	I252			I252	0		2016-12-31	1969-01-01	17531	3	3	3	3	3	1	0	0	0	0	0	0	0	0	0	0	0	10855	2	10855	29.7397	1				0	7300	20
1	62	71	3571			0			3571		1978-10-12	45000					0		2016-12-31	1969-01-01	17531	2	3	3	3	3	1	0	0	0	0	0	1	0	0	0	0	0	3571	2	3571	9.78356	1				2	3571	9.78356
1	62	73	4335			0			4335		1980-11-14	95000	30320			30320	0		2016-12-31	1969-01-01	17531	3	2	3	2	3	1	0	0	0	0	0	0	1	0	1	0	0	4335	2	4335	11.8767	1				2	4335	11.8767
1	62	65	1344			0			1344		1972-09-06	44190	44000			44000	0		2016-12-31	1969-01-01	17531	3	2	2	1	2	1	0	0	0	1	0	0	1	1	1	1	1	1344	2	1344	3.68219	1				2	1344	3.68219
0	62	87	9440			1	820A	1993-06-29	8945	86	1994-11-06	9289	8520	E9289		8520 E9289	0		2016-12-31	1969-01-01	17531	3	3	3	3	3	1	0	0	0	0	0	0	0	0	0	0	0	9440	1	8945	24.5068	1				0	7300	20
0	62	86	9256			0			9256		1994-05-06	0189	0189	725	E9320	0189 725 E9320	0		2016-12-31	1969-01-01	17531	3	3	3	3	3	1	0	0	0	0	0	0	0	0	0	0	0	9256	2	9256	25.3589	1				0	7300	20
1	62	79	6488			0			6488		1986-10-07	41090					0		2016-12-31	1969-01-01	17531	3	3	3	3	3	1	0	0	0	0	0	0	0	0	0	0	0	6488	2	6488	17.7753	1				2	6488	17.7753
1	62	86	8941			0			8941		1993-06-25	185	586	185		586 185	0		2016-12-31	1969-01-01	17531	2	2	3	1	2	1	0	0	0	1	0	1	1	0	1	1	1	8941	2	8941	24.4959	1				0	7300	20
1	62	88	9885			1	820A	1996-01-24	9884	88	1996-01-25	410	410	4409	8208	410 4409 8208 E887 E8789	1	8208	2016-12-31	1969-01-01	17531	3	3	3	3	3	1	0	0	0	0	0	0	0	0	0	0	0	9885	1	9884	27.0795	1				0	7300	20
0	62	62	355			0			355		1969-12-22	89800	30390			30390	0		2016-12-31	1969-01-01	17531	2	2	2	2	3	1	0	0	0	0	0	1	1	1	1	0	0	355	2	355	0.972603	1				2	355	0.972603
1	62	84	8525			0			8525		1992-05-05	4273	4289	4273	4349	4289 4273 4349 2900	0		2016-12-31	1969-01-01	17531	3	2	3	3	3	1	0	0	0	0	0	0	1	0	0	0	0	8525	2	8525	23.3562	1				0	7300	20
1	62	86	9015			0			9015		1993-09-07	311	4275	7994	311	4275 7994 311	0		2016-12-31	1969-01-01	17531	3	3	3	3	3	1	0	0	0	0	0	0	0	0	0	0	0	9015	2	9015	24.6986	1				0	7300	20
0	62	94	12171			0			12171		2002-04-29	I639	I639			I639	0		2016-12-31	1969-01-01	17531	3	2	3	3	3	1	0	0	0	0	0	0	1	0	0	0	0	12171	2	12171	33.3452	1				0	7300	20
1	62	89	10054			0			10054		1996-07-12	4289	4289			4289	0		2016-12-31	1969-01-01	17531	3	2	3	3	3	1	0	0	0	0	0	0	1	0	0	0	0	10054	2	10054	27.5452	1				0	7300	20
0	62	93	11765			0			11765		2001-03-19	I5019	J81	I5099	M0699	J81 I5099 M0699 M1309	0		2016-12-31	1969-01-01	17531	3	2	3	3	3	1	0	0	0	0	0	0	1	0	0	0	0	11765	2	11765	32.2329	1				0	7300	20
0	62	84	8287			1	820A	1988-02-22	6991	80	1991-09-10	436	436	4409	3320	436 4409 3320	0		2016-12-31	1969-01-01	17531						1										0		8287	1	6991	19.1534	0				1	6991	19.1534
1	62	74	4734			0			4734		1981-12-18	43190	99190			99190	0		2016-12-31	1969-01-01	17531	3	3	3	3	3	1	0	0	0	0	0	0	0	0	0	0	0	4734	2	4734	12.9699	1				2	4734	12.9699
1	62	76	5618			0			5618		1984-05-20	15790					0		2016-12-31	1969-01-01	17531	3	3	3	3	3	1	0	0	0	0	0	0	0	0	0	0	0	5618	2	5618	15.3918	1				2	5618	15.3918
1	62	93	11635			0			11635		2000-11-09	I5099	J988	I5099	I709	J988 I5099 I709 R53 R54	0		2016-12-31	1969-01-01	17531	2	2	3	3	3	1	0	0	0	0	0	1	1	0	0	0	0	11635	2	11635	31.8767	1				0	7300	20
1	62	86	9082			1	820	1985-04-30	5957	77	1993-11-13	4140	4289	4140	412	4289 4140 412	0		2016-12-31	1969-01-01	17531	2	2	2	2	3	1	0	0	0	0	0	1	1	1	1	0	0	9082	1	5957	16.3205	1				1	5957	16.3205
0	62	72	4065			0			4065		1980-02-18	41090	41290	25000		41290 25000	0		2016-12-31	1969-01-01	17531	3	3	3	3	3	1	0	0	0	0	0	0	0	0	0	0	0	4065	2	4065	11.137	1				2	4065	11.137
1	62	86	9214			0			9214		1994-03-25	486	486	438		486 438	0		2016-12-31	1969-01-01	17531	2	3	3	3	3	1	0	0	0	0	0	1	0	0	0	0	0	9214	2	9214	25.2438	1				0	7300	20
1	62	65	1601			0			1601		1973-05-21	41090	59010			59010	0		2016-12-31	1969-01-01	17531	1	1	2	2	2	1	1	1	0	0	0	1	1	1	1	1	1	1601	2	1601	4.3863	1				2	1601	4.3863
0	62	97	13028			1	820C	1990-05-22	7811	82	2004-09-02	R579	I469	R579		I469 R579	0		2016-12-31	1969-01-01	17531	3	2	2	2	3	1	0	0	0	0	0	0	1	1	1	0	0	13028	1	7811	21.4	1				0	7300	20
1	62	73	4218			0			4218		1980-07-20	41290					0		2016-12-31	1969-01-01	17531	3	3	3	3	3	1	0	0	0	0	0	0	0	0	0	0	0	4218	2	4218	11.5562	1				2	4218	11.5562
0	62	81	7486			0			7486		1989-07-01	2507	410	4409	2507	410 4409 2507 2900	0		2016-12-31	1969-01-01	17531	3	3	3	2	3	1	0	0	0	0	0	0	0	0	1	0	0	7486	2	7486	20.5096	1				0	7300	20
0	62	78	6219			0			6219		1986-01-11	41090	41290	59600		41290 59600	0		2016-12-31	1969-01-01	17531	2	2	2	3	3	1	0	0	0	0	0	1	1	1	0	0	0	6219	2	6219	17.0384	1				2	6219	17.0384
0	62	94	11931			0			11931		2001-09-01	I219	I5099	I219	I709	I5099 I219 I709 E149 D649	0		2016-12-31	1969-01-01	17531	2	2	3	2	3	1	0	0	0	0	0	1	1	0	1	0	0	11931	2	11931	32.6877	1				0	7300	20
1	62	62	368			0			368		1970-01-04	41290	35700	34800		35700 34800	0		2016-12-31	1969-01-01	17531	1	1	3	1	1	1	1	1	0	1	1	1	1	0	1	1	1	368	2	368	1.00822	1				2	368	1.00822
1	62	83	7984			0			7984		1990-11-11	4409	4409	4289	2901	4409 4289 2901 -3310 2859	0		2016-12-31	1969-01-01	17531	3	3	3	3	3	1	0	0	0	0	0	0	0	0	0	0	0	7984	2	7984	21.874	1				0	7300	20
0	62	80	6871			0			6871		1987-10-25	4151	4151	4409	4140	4151 4409 4140 4290	0		2016-12-31	1969-01-01	17531	3	2	2	3	3	1	0	0	0	0	0	0	1	1	0	0	0	6871	2	6871	18.8247	1				2	6871	18.8247
0	62	70	3356			0			3356		1978-03-11	49100	49200	48500	42600	49200 48500 42600 39690	0		2016-12-31	1969-01-01	17531	1	1	1	1	1	1	1	1	1	1	1	1	1	1	1	1	1	3356	2	3356	9.19452	1				2	3356	9.19452
0	62	92	11230			0			11230		1999-10-01	K921	R54	D649	K921	R54 D649 K921	0		2016-12-31	1969-01-01	17531	3	2	2	3	3	1	0	0	0	0	0	0	1	1	0	0	0	11230	2	11230	30.7671	1				0	7300	20
1	62	76	5434			0			5434		1983-11-18	95700	30320			30320	0		2016-12-31	1969-01-01	17531	2	2	3	1	2	1	0	0	0	1	0	1	1	0	1	1	1	5434	2	5434	14.8877	1				2	5434	14.8877
0	62	78	6132			0			6132		1985-10-16	48500	29000			29000	0		2016-12-31	1969-01-01	17531	2	2	2	1	2	1	0	0	0	1	0	1	1	1	1	1	1	6132	2	6132	16.8	1				2	6132	16.8
0	62	83	8033			0			8033		1990-12-30	4349	4349			4349	0		2016-12-31	1969-01-01	17531	2	2	2	1	3	1	0	0	0	1	0	1	1	1	1	0	1	8033	2	8033	22.0082	1				0	7300	20
0	62	68	2642			0			2642		1976-03-27	15380					0		2016-12-31	1969-01-01	17531	2	2	3	3	3	1	0	0	0	0	0	1	1	0	0	0	0	2642	2	2642	7.23836	1				2	2642	7.23836
0	62	88	9866			0			9866		1996-01-06	4282	4282			4282	0		2016-12-31	1969-01-01	17531	2	2	3	3	3	1	0	0	0	0	0	1	1	0	0	0	0	9866	2	9866	27.0301	1				0	7300	20
0	62	80	7123			0			7123		1988-07-03	4289	7855	4289	1629	7855 4289 1629 1991	0		2016-12-31	1969-01-01	17531	1	1	1	1	2	1	1	1	1	1	0	1	1	1	1	1	1	7123	2	7123	19.5151	1				2	7123	19.5151
0	62	86	9301			0			9301		1994-06-20	1519	1519			1519	0		2016-12-31	1969-01-01	17531	3	2	2	1	3	1	0	0	0	1	0	0	1	1	1	0	1	9301	2	9301	25.4822	1				0	7300	20
1	62	87	9705			0			9705		1995-07-29	1539	1989	1977	1539	1989 1977 1539	0		2016-12-31	1969-01-01	17531	2	2	2	2	3	1	0	0	0	0	0	1	1	1	1	0	0	9705	2	9705	26.589	1				0	7300	20
1	62	85	8845			0			8845		1993-03-21	410	4289	410		4289 410	0		2016-12-31	1969-01-01	17531	3	2	2	2	3	1	0	0	0	0	0	0	1	1	1	0	0	8845	2	8845	24.2329	1				0	7300	20
0	62	95	12383			0			12383		2002-11-27	I219	I219			I219	0		2016-12-31	1969-01-01	17531						1										0		12383	2	12383	33.926	0
0	62	76	5625			0			5625		1984-05-27	15190					0		2016-12-31	1969-01-01	17531	2	2	3	3	3	1	0	0	0	0	0	1	1	0	0	0	0	5625	2	5625	15.411	1				2	5625	15.411
1	62	69	2886			0			2886		1976-11-26	49200	42600	57190		42600 57190	0		2016-12-31	1969-01-01	17531	3	2	2	3	3	1	0	0	0	0	0	0	1	1	0	0	0	2886	2	2886	7.90685	1				2	2886	7.90685
1	62	67	2209			0			2209		1975-01-19	15610	48500			48500	0		2016-12-31	1969-01-01	17531	3	2	3	1	3	1	0	0	0	1	0	0	1	0	1	0	1	2209	2	2209	6.05205	1				2	2209	6.05205
1	62	81	7208			0			7208		1988-09-26	410	4239	410	4409	4239 410 4409	0		2016-12-31	1969-01-01	17531	2	2	3	3	3	1	0	0	0	0	0	1	1	0	0	0	0	7208	2	7208	19.7479	1				2	7208	19.7479
0	62	80	7086			0			7086		1988-05-27	5570	5570	5570	4409	5570 5570 4409 4140 412 4299	0		2016-12-31	1969-01-01	17531						1										0		7086	2	7086	19.4137	0				2	7086	19.4137
1	62	77	5765			0			5765		1984-10-14	15410					0		2016-12-31	1969-01-01	17531	1	2	3	3	3	1	1	0	0	0	0	1	1	0	0	0	1	5765	2	5765	15.7945	1				2	5765	15.7945
1	62	91	11078			0			11078		1999-05-02	I613	I613			I613	0		2016-12-31	1969-01-01	17531	3	3	2	3	3	1	0	0	0	0	0	0	0	1	0	0	0	11078	2	11078	30.3507	1				0	7300	20
1	62	89	10268			0			10268		1997-02-11	J180	J180	I5099		J180 I5099	0		2016-12-31	1969-01-01	17531	2	2	2	3	3	1	0	0	0	0	0	1	1	1	0	0	0	10268	2	10268	28.1315	1				0	7300	20
1	62	82	7668			0			7668		1989-12-30	4349	4349	4409	485	4349 4409 485	0		2016-12-31	1969-01-01	17531	3	3	3	3	3	1	0	0	0	0	0	0	0	0	0	0	0	7668	2	7668	21.0082	1				0	7300	20
1	62					0			17531								0		2016-12-31	1969-01-01	17531						0										0		17531	0	17531	48.0301	0
1	62	86	9286			0			9286		1994-06-05	4289	4289	2900		4289 2900	0		2016-12-31	1969-01-01	17531	2	3	2	2	3	1	0	0	0	0	0	1	0	1	1	0	0	9286	2	9286	25.4411	1				0	7300	20
0	62	72	3948			0			3948		1979-10-24	20220	42700			42700	0		2016-12-31	1969-01-01	17531	2	1	2	1	2	1	0	1	0	1	0	1	1	1	1	1	1	3948	2	3948	10.8164	1				2	3948	10.8164
1	62	65	1502			0			1502		1973-02-11	41090					0		2016-12-31	1969-01-01	17531						1										0		1502	2	1502	4.11507	0				2	1502	4.11507
1	62	67	2394			0			2394		1975-07-23	16210	42700			42700	0		2016-12-31	1969-01-01	17531	2	2	3	2	3	1	0	0	0	0	0	1	1	0	1	0	0	2394	2	2394	6.5589	1				2	2394	6.5589
1	62	78	6255			0			6255		1986-02-16	16210	53290			53290	0		2016-12-31	1969-01-01	17531	3	2	3	3	3	1	0	0	0	0	0	0	1	0	0	0	0	6255	2	6255	17.137	1				2	6255	17.137
0	62	76	5522			0			5522		1984-02-14	48500	59900			59900	0		2016-12-31	1969-01-01	17531	3	2	2	3	3	1	0	0	0	0	0	0	1	1	0	0	0	5522	2	5522	15.1288	1				2	5522	15.1288
0	62	95	12380			1	820	1984-03-20	5557	76	2002-11-24	I219	I219	I709	R54	I219 I709 R54	0		2016-12-31	1969-01-01	17531	3	3	3	3	3	1	0	0	0	0	0	0	0	0	0	0	0	12380	1	5557	15.2247	1				1	5557	15.2247
1	62	94	12008			0			12008		2001-11-17	I209	R54	I209		R54 I209	0		2016-12-31	1969-01-01	17531	3	3	2	3	3	1	0	0	0	0	0	0	0	1	0	0	0	12008	2	12008	32.8986	1				0	7300	20
1	62	77	5960			0			5960		1985-04-27	41090	41290			41290	0		2016-12-31	1969-01-01	17531	3	3	3	3	3	1	0	0	0	0	0	0	0	0	0	0	0	5960	2	5960	16.3288	1				2	5960	16.3288
1	62	83	8265			1	820A	1990-09-26	7938	83	1991-08-19	410	410	4140	4280	410 4140 4280	0		2016-12-31	1969-01-01	17531	3	3	2	3	3	1	0	0	0	0	0	0	0	1	0	0	0	8265	1	7938	21.7479	1				0	7300	20
0	62	85	8737			0			8737		1992-12-03	3320	7994	3320		7994 3320	0		2016-12-31	1969-01-01	17531	3	2	3	3	3	1	0	0	0	0	0	0	1	0	0	0	0	8737	2	8737	23.937	1				0	7300	20
1	62	85	8823			0			8823		1993-02-27	410	7855	410	4409	7855 410 4409 410	0		2016-12-31	1969-01-01	17531	3	3	3	3	3	1	0	0	0	0	0	0	0	0	0	0	0	8823	2	8823	24.1726	1				0	7300	20
1	62	94	12062			0			12062		2002-01-10	I709	I709	F039	J189	I709 F039 J189	0		2016-12-31	1969-01-01	17531						1										0		12062	2	12062	33.0466	0
1	62	76	5556			0			5556		1984-03-19	41290	34800	43890		34800 43890	0		2016-12-31	1969-01-01	17531	2	2	3	3	3	1	0	0	0	0	0	1	1	0	0	0	0	5556	2	5556	15.2219	1				2	5556	15.2219
0	62	72	4174			0			4174		1980-06-06	44090					0		2016-12-31	1969-01-01	17531	3	2	3	3	3	1	0	0	0	0	0	0	1	0	0	0	0	4174	2	4174	11.4356	1				2	4174	11.4356
0	62	98	13528			0			13528		2006-01-15	C509	R090	I5090	R54	R090 I5090 R54 C509	0		2016-12-31	1969-01-01	17531	3	3	3	3	3	1	0	0	0	0	0	0	0	0	0	0	0	13528	2	13528	37.063	1				0	7300	20
0	62	86	9261			1	820	1983-02-01	5144	75	1994-05-11	438	436	438		436 438	0		2016-12-31	1969-01-01	17531	2	1	2	1	3	1	0	1	0	1	0	1	1	1	1	0	1	9261	1	5144	14.0932	1				1	5144	14.0932
1	62	79	6500			0			6500		1986-10-19	41090	41290	43390		41290 43390	0		2016-12-31	1969-01-01	17531	2	3	2	3	3	1	0	0	0	0	0	1	0	1	0	0	0	6500	2	6500	17.8082	1				2	6500	17.8082
0	62	80	6884			0			6884		1987-11-07	496	496			496	0		2016-12-31	1969-01-01	17531	2	2	2	3	3	1	0	0	0	0	0	1	1	1	0	0	0	6884	2	6884	18.8603	1				2	6884	18.8603
1	62	76	5518			0			5518		1984-02-10	43600	40100			40100	0		2016-12-31	1969-01-01	17531	2	2	3	2	3	1	0	0	0	0	0	1	1	0	1	0	0	5518	2	5518	15.1178	1				2	5518	15.1178
0	62	102	15099			1	S722	2009-10-31	14913	102	2010-05-05	R54	R54			R54	0		2016-12-31	1969-01-01	17531	2	2	3	3	3	1	0	0	0	0	0	1	1	0	0	0	0	15099	1	14913	40.8575	1				0	7300	20
0	62	87	9472			0			9472		1994-12-08	4289	486	4289		486 4289	0		2016-12-31	1969-01-01	17531	3	2	2	3	3	1	0	0	0	0	0	0	1	1	0	0	0	9472	2	9472	25.9507	1				0	7300	20
1	62	70	3458			0			3458		1978-06-21	15190	42410	48500		42410 48500	0		2016-12-31	1969-01-01	17531	3	3	3	3	3	1	0	0	0	0	0	0	0	0	0	0	0	3458	2	3458	9.47397	1				2	3458	9.47397
1	62	85	8832			0			8832		1993-03-08	185	1989	-7994	185	1989 -7994 185	0		2016-12-31	1969-01-01	17531	3	3	3	3	3	1	0	0	0	0	0	0	0	0	0	0	0	8832	2	8832	24.1973	1				0	7300	20
0	62	84	8445			0			8445		1992-02-15	1570	1570			1570	0		2016-12-31	1969-01-01	17531	2	2	2	2	3	1	0	0	0	0	0	1	1	1	1	0	0	8445	2	8445	23.137	1				0	7300	20
1	62	93	11678			0			11678		2000-12-22	I5099	I679	I5099	F031	I679 I5099 F031 G918	0		2016-12-31	1969-01-01	17531	3	3	3	3	3	1	0	0	0	0	0	0	0	0	0	0	0	11678	2	11678	31.9945	1				0	7300	20
0	62	91	10939			1	820A	1993-02-05	8801	85	1998-12-14	I251	I251			I251	0		2016-12-31	1969-01-01	17531	3	3	3	3	3	1	0	0	0	0	0	0	0	0	0	0	0	10939	1	8801	24.1123	1				0	7300	20
0	62	84	8321			0			8321		1991-10-14	1629	1629			1629	0		2016-12-31	1969-01-01	17531	3	3	3	3	3	1	0	0	0	0	0	0	0	0	0	0	0	8321	2	8321	22.7973	1				0	7300	20
0	62	89	10266			1	820C	1990-09-10	7244	81	1997-02-09	F039	F039			F039	0		2016-12-31	1969-01-01	17531	3	2	3	3	3	1	0	0	0	0	0	0	1	0	0	0	0	10266	1	7244	19.8466	1				1	7244	19.8466
1	62	74	4887			0			4887		1982-05-20	41090	41290			41290	0		2016-12-31	1969-01-01	17531	3	3	3	3	3	1	0	0	0	0	0	0	0	0	0	0	0	4887	2	4887	13.389	1				2	4887	13.389
1	62	92	11315			1	S721	1997-07-15	10422	89	1999-12-25	F039	F039	S7290	X59	F039 S7290 X59 Z924	0		2016-12-31	1969-01-01	17531	3	3	3	3	3	1	0	0	0	0	0	0	0	0	0	0	0	11315	1	10422	28.5534	1				0	7300	20
1	62	63	979			0			979		1971-09-07	57190	45600			45600	0		2016-12-31	1969-01-01	17531						1										0		979	2	979	2.68219	0				2	979	2.68219
0	62	98	13441			1	S720	2005-10-04	13425	98	2005-10-20	X590	R54	S7200	X590	R54 S7200 X590 Z924	1	S720	2016-12-31	1969-01-01	17531	3	2	3	3	3	1	0	0	0	0	0	0	1	0	0	0	0	13441	1	13425	36.7808	1				0	7300	20
0	62	62	512			0			512		1970-05-28	15790	45000			45000	0		2016-12-31	1969-01-01	17531	2	2	2	3	3	1	0	0	0	0	0	1	1	1	0	0	0	512	2	512	1.40274	1				2	512	1.40274
1	62	90	10514			0			10514		1997-10-15	C61	C61	C795	G939	C61 C795 G939 I64	0		2016-12-31	1969-01-01	17531						1										0		10514	2	10514	28.8055	0
0	62	87	9751			0			9751		1995-09-13	1710	5070	7832	2639	5070 7832 2639 1710 4140	0		2016-12-31	1969-01-01	17531	3	3	3	3	3	1	0	0	0	0	0	0	0	0	0	0	0	9751	2	9751	26.7151	1				0	7300	20
0	62	86	9207			1	820A	1994-03-07	9196	86	1994-03-18	887	9972	-4151	4409	9972 -4151 4409 8210 E887 E8789	1	8210	2016-12-31	1969-01-01	17531	3	3	3	3	3	1	0	0	0	0	0	0	0	0	0	0	0	9207	1	9196	25.1945	1				0	7300	20
1	62	74	4802			0			4802		1982-02-24	41090	41290	20800		41290 20800	0		2016-12-31	1969-01-01	17531	3	2	3	3	3	1	0	0	0	0	0	0	1	0	0	0	0	4802	2	4802	13.1562	1				2	4802	13.1562
0	62	86	9427			0			9427		1994-10-24	4409	4409	486	0418	4409 486 0418 3320	0		2016-12-31	1969-01-01	17531	3	2	3	3	3	1	0	0	0	0	0	0	1	0	0	0	0	9427	2	9427	25.8274	1				0	7300	20
1	62	80	6986			0			6986		1988-02-17	410	410	4140	4241	410 4140 4241	0		2016-12-31	1969-01-01	17531	2	2	3	3	3	1	0	0	0	0	0	1	1	0	0	0	0	6986	2	6986	19.1397	1				2	6986	19.1397
1	62	79	6600			0			6600		1987-01-27	410	410	4140		410 4140	0		2016-12-31	1969-01-01	17531	1	2	3	2	2	1	1	0	0	0	0	1	1	0	1	1	1	6600	2	6600	18.0822	1				2	6600	18.0822
1	62	93	11939			0			11939		2001-09-09	R54	R54	I5099	R54	R54 I5099 R54	0		2016-12-31	1969-01-01	17531	3	3	3	3	3	1	0	0	0	0	0	0	0	0	0	0	0	11939	2	11939	32.7096	1				0	7300	20
0	62	90	10684			1	820A	1988-02-03	6972	80	1998-04-03	I219	I219	I251	R54	I219 I251 R54	0		2016-12-31	1969-01-01	17531	2	2	3	2	3	1	0	0	0	0	0	1	1	0	1	0	0	10684	1	6972	19.1014	1				1	6972	19.1014
1	62	74	4913			0			4913		1982-06-15	42400	41090	41290		41090 41290	0		2016-12-31	1969-01-01	17531	3	3	3	3	3	1	0	0	0	0	0	0	0	0	0	0	0	4913	2	4913	13.4603	1				2	4913	13.4603
0	62	72	3996			0			3996		1979-12-11	48600	20410			20410	0		2016-12-31	1969-01-01	17531	3	2	3	3	3	1	0	0	0	0	0	0	1	0	0	0	0	3996	2	3996	10.9479	1				2	3996	10.9479
1	62	77	6140			0			6140		1985-10-24	41090	18500			18500	0		2016-12-31	1969-01-01	17531	2	2	2	3	3	1	0	0	0	0	0	1	1	1	0	0	0	6140	2	6140	16.8219	1				2	6140	16.8219
0	62	75	5169			0			5169		1983-02-26	43790	44090	49200	49100	44090 49200 49100	0		2016-12-31	1969-01-01	17531	3	2	2	2	3	1	0	0	0	0	0	0	1	1	1	0	0	5169	2	5169	14.1616	1				2	5169	14.1616
1	62	86	9212			0			9212		1994-03-23	4140	4289	4140	2500	4289 4140 2500	0		2016-12-31	1969-01-01	17531	3	2	3	3	3	1	0	0	0	0	0	0	1	0	0	0	0	9212	2	9212	25.2384	1				0	7300	20
1	62	75	5257			0			5257		1983-05-25	41090	44090			44090	0		2016-12-31	1969-01-01	17531	2	3	3	3	3	1	0	0	0	0	0	1	0	0	0	0	0	5257	2	5257	14.4027	1				2	5257	14.4027
0	62	96	13026			1	820C	1990-01-18	7687	82	2004-08-31	I5091	I5091	F039		I5091 F039	0		2016-12-31	1969-01-01	17531	3	3	3	2	3	1	0	0	0	0	0	0	0	0	1	0	0	13026	1	7687	21.0603	1				0	7300	20
0	62	69	3080			0			3080		1977-06-08	41090					0		2016-12-31	1969-01-01	17531	3	3	3	3	3	1	0	0	0	0	0	0	0	0	0	0	0	3080	2	3080	8.43836	1				2	3080	8.43836
1	62	84	8539			0			8539		1992-05-19	4140	4140	4340		4140 4340	0		2016-12-31	1969-01-01	17531	2	2	2	2	3	1	0	0	0	0	0	1	1	1	1	0	0	8539	2	8539	23.3945	1				0	7300	20
1	62	85	8773			0			8773		1993-01-08	2900	2900			2900	0		2016-12-31	1969-01-01	17531	2	2	2	3	3	1	0	0	0	0	0	1	1	1	0	0	0	8773	2	8773	24.0356	1				0	7300	20
0	62	68	2712			0			2712		1976-06-05	41290					0		2016-12-31	1969-01-01	17531	3	3	3	3	3	1	0	0	0	0	0	0	0	0	0	0	0	2712	2	2712	7.43014	1				2	2712	7.43014
0	62	81	7471			0			7471		1989-06-16	4379	4379	4409		4379 4409	0		2016-12-31	1969-01-01	17531	3	3	3	2	3	1	0	0	0	0	0	0	0	0	1	0	0	7471	2	7471	20.4685	1				0	7300	20
1	62	84	8372			1	820C	1989-10-14	7591	81	1991-12-04	4254	4282	4254	4919	4282 4254 4919	0		2016-12-31	1969-01-01	17531	2	2	2	1	2	1	0	0	0	1	0	1	1	1	1	1	1	8372	1	7591	20.7973	1				0	7300	20
0	62	82	7972			0			7972		1990-10-30	2506	4599	0389	2506	4599 0389 2506 7854 E8789	0		2016-12-31	1969-01-01	17531	3	2	2	3	3	1	0	0	0	0	0	0	1	1	0	0	0	7972	2	7972	21.8411	1				0	7300	20
1	62	76	5712			0			5712		1984-08-22	41090	41290			41290	0		2016-12-31	1969-01-01	17531	3	3	3	3	3	1	0	0	0	0	0	0	0	0	0	0	0	5712	2	5712	15.6493	1				2	5712	15.6493
1	62	84	8680			1	820C	1990-03-23	7722	82	1992-10-07	2900	486	2900		486 2900	0		2016-12-31	1969-01-01	17531	3	3	3	3	3	1	0	0	0	0	0	0	0	0	0	0	0	8680	1	7722	21.1562	1				0	7300	20
1	62	88	9949			0			9949		1996-03-29	410	410			410	0		2016-12-31	1969-01-01	17531	2	3	3	3	3	1	0	0	0	0	0	1	0	0	0	0	0	9949	2	9949	27.2575	1				0	7300	20
0	62	71	3660			0			3660		1979-01-09	19500					0		2016-12-31	1969-01-01	17531	1	1	3	1	3	1	1	1	0	1	0	1	1	0	1	0	1	3660	2	3660	10.0274	1				2	3660	10.0274
1	62	70	3511			0			3511		1978-08-13	16210	41290			41290	0		2016-12-31	1969-01-01	17531	2	2	3	2	3	1	0	0	0	0	0	1	1	0	1	0	0	3511	2	3511	9.61918	1				2	3511	9.61918
0	62	93	11996			0			11996		2001-11-05	I709	I5099	I709	G309	I5099 I709 G309 -F009	0		2016-12-31	1969-01-01	17531	2	2	3	3	3	1	0	0	0	0	0	1	1	0	0	0	0	11996	2	11996	32.8658	1				0	7300	20
0	62	89	10498			0			10498		1997-09-29	F039	R53	F039	I5191	R53 F039 I5191	0		2016-12-31	1969-01-01	17531	3	3	3	3	3	1	0	0	0	0	0	0	0	0	0	0	0	10498	2	10498	28.7616	1				0	7300	20
0	62	70	3499			0			3499		1978-08-01	49200	49300	42600		49300 42600	0		2016-12-31	1969-01-01	17531	2	2	3	2	3	1	0	0	0	0	0	1	1	0	1	0	0	3499	2	3499	9.5863	1				2	3499	9.5863
0	62	74	5076			0			5076		1982-11-25	41290					0		2016-12-31	1969-01-01	17531	1	2	1	2	3	1	1	0	1	0	0	1	1	1	1	0	1	5076	2	5076	13.9068	1				2	5076	13.9068
1	62	72	4318			0			4318		1980-10-28	43290	41090			41090	0		2016-12-31	1969-01-01	17531	3	3	3	3	3	1	0	0	0	0	0	0	0	0	0	0	0	4318	2	4318	11.8301	1				2	4318	11.8301
1	62	76	5723			0			5723		1984-09-02	43890	48500	44090		48500 44090	0		2016-12-31	1969-01-01	17531	2	2	2	3	3	1	0	0	0	0	0	1	1	1	0	0	0	5723	2	5723	15.6795	1				2	5723	15.6795
1	62	85	8873			0			8873		1993-04-18	410	4282	-5184	410	4282 -5184 410	0		2016-12-31	1969-01-01	17531	3	2	3	3	3	1	0	0	0	0	0	0	1	0	0	0	0	8873	2	8873	24.3096	1				0	7300	20
1	62	79	6724			0			6724		1987-05-31	4140	4140	4409	438	4140 4409 438	0		2016-12-31	1969-01-01	17531	3	3	3	3	3	1	0	0	0	0	0	0	0	0	0	0	0	6724	2	6724	18.4219	1				2	6724	18.4219
0	62	95	12534			1	821A	1995-05-19	9634	87	2003-04-27	F031	F031	I5099		F031 I5099	0		2016-12-31	1969-01-01	17531	3	2	2	3	3	1	0	0	0	0	0	0	1	1	0	0	0	12534	1	9634	26.3945	1				0	7300	20
1	62	85	8792			0			8792		1993-01-27	1952	1989	-7994	1952	1989 -7994 1952 1970	0		2016-12-31	1969-01-01	17531	2	3	2	3	3	1	0	0	0	0	0	1	0	1	0	0	0	8792	2	8792	24.0877	1				0	7300	20
0	62	89	10358			0			10358		1997-05-12	F031	R54	F031		R54 F031	0		2016-12-31	1969-01-01	17531	2	2	3	3	3	1	0	0	0	0	0	1	1	0	0	0	0	10358	2	10358	28.3781	1				0	7300	20
1	62	72	4306			0			4306		1980-10-16	41090	41290	44090	48600	41290 44090 48600	0		2016-12-31	1969-01-01	17531	2	2	3	2	3	1	0	0	0	0	0	1	1	0	1	0	0	4306	2	4306	11.7973	1				2	4306	11.7973
1	61	86	9168			0			9168		1994-02-07	4538	4289	5188	4151	4289 5188 4151 4538 4409 4289 7998 4039 5939 2500	0		2016-12-31	1969-01-01	17531	3	3	3	3	3	1	0	0	0	0	0	0	0	0	0	0	0	9168	2	9168	25.1178	1				0	7300	20
0	61	92	11629			0			11629		2000-11-03	I693	J189	I693		J189 I693	0		2016-12-31	1969-01-01	17531	3	2	1	3	3	1	0	0	1	0	0	0	1	1	0	0	1	11629	2	11629	31.8603	1				0	7300	20
0	61	92	11481			0			11481		2000-06-08	R54	R54			R54	0		2016-12-31	1969-01-01	17531	2	2	2	2	3	1	0	0	0	0	0	1	1	1	1	0	0	11481	2	11481	31.4548	1				0	7300	20
0	61	93	11817			0			11817		2001-05-10	A419	N179	A419	D649	N179 A419 D649	0		2016-12-31	1969-01-01	17531						1										0		11817	2	11817	32.3753	0
0	61	78	6267			0			6267		1986-02-28	15190					0		2016-12-31	1969-01-01	17531	3	3	3	1	3	1	0	0	0	1	0	0	0	0	1	0	1	6267	2	6267	17.1699	1				2	6267	17.1699
1	61	67	2272			0			2272		1975-03-23	25000	41090			41090	0		2016-12-31	1969-01-01	17531	2	2	3	2	3	1	0	0	0	0	0	1	1	0	1	0	0	2272	2	2272	6.22466	1				2	2272	6.22466
0	61	95	12640			1	S722	1999-12-23	11313	92	2003-08-11	I219	I469	I219		I469 I219	0		2016-12-31	1969-01-01	17531	3	2	2	3	3	1	0	0	0	0	0	0	1	1	0	0	0	12640	1	11313	30.9945	1				0	7300	20
1	61	77	6003			0			6003		1985-06-09	18500					0		2016-12-31	1969-01-01	17531						1										0		6003	2	6003	16.4466	0				2	6003	16.4466
1	61	85	8983			0			8983		1993-08-06	4289	4289	438		4289 438	0		2016-12-31	1969-01-01	17531	3	3	3	3	3	1	0	0	0	0	0	0	0	0	0	0	0	8983	2	8983	24.611	1				0	7300	20
0	61	86	9331			0			9331		1994-07-20	2902	2765	2989	2902	2765 2989 2902 2500	0		2016-12-31	1969-01-01	17531						1										0		9331	2	9331	25.5644	0
0	61	85	9019			1	821	1993-07-28	8974	85	1993-09-11	5571	5570	E8789	5571	5570 E8789 5571	0		2016-12-31	1969-01-01	17531	2	2	2	1	3	1	0	0	0	1	0	1	1	1	1	0	1	9019	1	8974	24.5863	1				0	7300	20
0	61	65	1722			0			1722		1973-09-19	18900	25000			25000	0		2016-12-31	1969-01-01	17531	3	3	3	3	3	1	0	0	0	0	0	0	0	0	0	0	0	1722	2	1722	4.71781	1				2	1722	4.71781
0	61	96	12809			1	S721	2002-11-25	12381	94	2004-01-27	I709	I709			I709	0		2016-12-31	1969-01-01	17531	3	2	3	2	3	1	0	0	0	0	0	0	1	0	1	0	0	12809	1	12381	33.9205	1				0	7300	20
0	61	84	8721			0			8721		1992-11-17	2507	4299	2507	2900	4299 2507 2900	0		2016-12-31	1969-01-01	17531	1	1	2	1	2	1	1	1	0	1	0	1	1	1	1	1	1	8721	2	8721	23.8932	1				0	7300	20
1	61	76	5497			0			5497		1984-01-20	18500	20510			20510	0		2016-12-31	1969-01-01	17531	3	2	3	3	3	1	0	0	0	0	0	0	1	0	0	0	0	5497	2	5497	15.0603	1				2	5497	15.0603
1	61	87	9856			0			9856		1995-12-27	410	4282	410	4149	4282 410 4149	0		2016-12-31	1969-01-01	17531	1	2	2	1	3	1	1	0	0	1	0	1	1	1	1	0	1	9856	2	9856	27.0027	1				0	7300	20
0	61	66	1998			0			1998		1974-06-22	17400	18290			18290	0		2016-12-31	1969-01-01	17531	2	2	2	2	3	1	0	0	0	0	0	1	1	1	1	0	0	1998	2	1998	5.47397	1				2	1998	5.47397
1	61	73	4753			0			4753		1982-01-06	43300	40100			40100	0		2016-12-31	1969-01-01	17531	3	2	3	3	3	1	0	0	0	0	0	0	1	0	0	0	0	4753	2	4753	13.0219	1				2	4753	13.0219
1	61	65	1627			0			1627		1973-06-16	49200	49300	41090	44090	49300 41090 44090	0		2016-12-31	1969-01-01	17531	2	2	3	2	3	1	0	0	0	0	0	1	1	0	1	0	0	1627	2	1627	4.45753	1				2	1627	4.45753
1	61	82	7764			0			7764		1990-04-05	486	486	4409	4289	486 4409 4289 3320	0		2016-12-31	1969-01-01	17531	3	2	3	3	3	1	0	0	0	0	0	0	1	0	0	0	0	7764	2	7764	21.2712	1				0	7300	20
0	61	82	7908			0			7908		1990-08-27	4289	4289			4289	0		2016-12-31	1969-01-01	17531	3	2	3	3	3	1	0	0	0	0	0	0	1	0	0	0	0	7908	2	7908	21.6658	1				0	7300	20
1	61	88	9979			1	820A	1995-12-08	9837	87	1996-04-28	185	185	2989	8208	185 2989 8208 8140 E887	1	8208	2016-12-31	1969-01-01	17531	3	3	3	3	3	1	0	0	0	0	0	0	0	0	0	0	0	9979	1	9837	26.9507	1				0	7300	20
0	61	96	12821			1	S721	1998-08-10	10813	90	2004-02-08	I709	I709			I709	0		2016-12-31	1969-01-01	17531	3	3	2	3	3	1	0	0	0	0	0	0	0	1	0	0	0	12821	1	10813	29.6247	1				0	7300	20
0	61	85	8889			0			8889		1993-05-04	486	486	4289	586	486 4289 586	0		2016-12-31	1969-01-01	17531	3	2	2	2	3	1	0	0	0	0	0	0	1	1	1	0	0	8889	2	8889	24.3534	1				0	7300	20
0	61	83	8405			1	820	1986-10-05	6486	78	1992-01-06	4409	486	4282	4409	486 4282 4409	0		2016-12-31	1969-01-01	17531	2	2	1	2	2	1	0	0	1	0	0	1	1	1	1	1	1	8405	1	6486	17.7699	1				1	6486	17.7699
0	61	80	7298			0			7298		1988-12-25	412	4599	4409	412	4599 4409 412 4409	0		2016-12-31	1969-01-01	17531						1										0		7298	2	7298	19.9945	0				2	7298	19.9945
1	61	67	2236			0			2236		1975-02-15	41090	42300			42300	0		2016-12-31	1969-01-01	17531	3	3	3	3	3	1	0	0	0	0	0	0	0	0	0	0	0	2236	2	2236	6.12603	1				2	2236	6.12603
1	61	82	7983			0			7983		1990-11-10	1541	4282	-5184	7994	4282 -5184 7994 1541 3320	0		2016-12-31	1969-01-01	17531	3	2	3	3	3	1	0	0	0	0	0	0	1	0	0	0	0	7983	2	7983	21.8712	1				0	7300	20
0	61	81	7434			1	820A	1988-12-19	7292	80	1989-05-10	1579	1579			1579	0		2016-12-31	1969-01-01	17531	3	3	3	3	3	1	0	0	0	0	0	0	0	0	0	0	0	7434	1	7292	19.9781	1				1	7292	19.9781
0	61	85	8963			1	820C	1990-02-14	7714	82	1993-07-17	4411	4411	4230		4411 4230	0		2016-12-31	1969-01-01	17531	3	3	3	3	3	1	0	0	0	0	0	0	0	0	0	0	0	8963	1	7714	21.1342	1				0	7300	20
0	61	84	8723			0			8723		1992-11-19	1579	1579	1977		1579 1977	0		2016-12-31	1969-01-01	17531	3	2	2	3	2	1	0	0	0	0	0	0	1	1	0	1	0	8723	2	8723	23.8986	1				0	7300	20
0	61	85	8919			0			8919		1993-06-03	4140	4275	4140		4275 4140	0		2016-12-31	1969-01-01	17531	3	2	3	3	3	1	0	0	0	0	0	0	1	0	0	0	0	8919	2	8919	24.4356	1				0	7300	20
0	61	88	9904			1	820A	1996-01-01	9861	87	1996-02-13	7981	7981			7981	0		2016-12-31	1969-01-01	17531	2	2	3	3	3	1	0	0	0	0	0	1	1	0	0	0	0	9904	1	9861	27.0164	1				0	7300	20
0	61	85	9159			0			9159		1994-01-29	2900	486	2900		486 2900	0		2016-12-31	1969-01-01	17531						1										0		9159	2	9159	25.0932	0
0	61	82	7853			0			7853		1990-07-03	436	436	5789		436 5789	0		2016-12-31	1969-01-01	17531	3	2	2	3	3	1	0	0	0	0	0	0	1	1	0	0	0	7853	2	7853	21.5151	1				0	7300	20
0	61	91	11087			1	S721	1998-07-15	10787	90	1999-05-11	I709	R54	I709	T931	R54 I709 T931 Y86 Z924	0		2016-12-31	1969-01-01	17531	2	2	1	2	3	1	0	0	1	0	0	1	1	1	1	0	1	11087	1	10787	29.5534	1				0	7300	20
0	61	89	10439			1	821A	1993-05-07	8892	85	1997-08-01	I639	I639	I672		I639 I672	0		2016-12-31	1969-01-01	17531	3	2	3	2	3	1	0	0	0	0	0	0	1	0	1	0	0	10439	1	8892	24.3616	1				0	7300	20
0	61	86	9263			0			9263		1994-05-13	486	486	4289	7140	486 4289 7140	0		2016-12-31	1969-01-01	17531	2	2	3	2	3	1	0	0	0	0	0	1	1	0	1	0	0	9263	2	9263	25.3781	1				0	7300	20
0	61	78	6622			0			6622		1987-02-18	1629	1629			1629	0		2016-12-31	1969-01-01	17531	3	3	3	3	3	1	0	0	0	0	0	0	0	0	0	0	0	6622	2	6622	18.1425	1				2	6622	18.1425
1	61	71	3946			0			3946		1979-10-22	41290					0		2016-12-31	1969-01-01	17531	3	3	3	3	3	1	0	0	0	0	0	0	0	0	0	0	0	3946	2	3946	10.811	1				2	3946	10.811
0	61	91	11330			0			11330		2000-01-09	J81	J81			J81	0		2016-12-31	1969-01-01	17531	3	2	3	2	2	1	0	0	0	0	0	0	1	0	1	1	0	11330	2	11330	31.0411	1				0	7300	20
0	61	97	13553			1	820A	1991-08-12	8258	83	2006-02-09	I639	I6399	I10	I6939	I6399 I10 I6939	0		2016-12-31	1969-01-01	17531	3	3	3	3	3	1	0	0	0	0	0	0	0	0	0	0	0	13553	1	8258	22.6247	1				0	7300	20
0	61	75	5437			0			5437		1983-11-21	53200					0		2016-12-31	1969-01-01	17531	3	3	3	2	3	1	0	0	0	0	0	0	0	0	1	0	0	5437	2	5437	14.8959	1				2	5437	14.8959
1	61	82	7958			0			7958		1990-10-16	485	485	1534	1969	485 1534 1969	0		2016-12-31	1969-01-01	17531	3	3	3	3	3	1	0	0	0	0	0	0	0	0	0	0	0	7958	2	7958	21.8027	1				0	7300	20
0	61	90	10698			1	820A	1994-11-24	9458	86	1998-04-17	I709	I5090	I709	J180	I5090 I709 J180	0		2016-12-31	1969-01-01	17531	3	2	1	2	3	1	0	0	1	0	0	0	1	1	1	0	1	10698	1	9458	25.9123	1				0	7300	20
1	61	89	10320			1	820A	1991-03-01	8094	83	1997-04-04	F309	R53	F309	-F009	R53 F309 -F009 T931 Y86 Z981 E039 D649	0		2016-12-31	1969-01-01	17531	3	3	3	3	3	1	0	0	0	0	0	0	0	0	0	0	0	10320	1	8094	22.1753	1				0	7300	20
1	61	74	5019			0			5019		1982-09-29	41090	41290	44090		41290 44090	0		2016-12-31	1969-01-01	17531	2	2	2	3	3	1	0	0	0	0	0	1	1	1	0	0	0	5019	2	5019	13.7507	1				2	5019	13.7507
0	61	76	5609			0			5609		1984-05-11	49100	49200			49200	0		2016-12-31	1969-01-01	17531	2	2	2	2	2	1	0	0	0	0	0	1	1	1	1	1	0	5609	2	5609	15.3671	1				2	5609	15.3671
1	61	63	1119			0			1119		1972-01-25	43390	44090	25000		44090 25000	0		2016-12-31	1969-01-01	17531	1	1	2	3	1	1	1	1	0	0	1	1	1	1	0	1	1	1119	2	1119	3.06575	1				2	1119	3.06575
0	61	86	9561			0			9561		1995-03-07	4273	4275	4289	4273	4275 4289 4273	0		2016-12-31	1969-01-01	17531	3	2	2	3	3	1	0	0	0	0	0	0	1	1	0	0	0	9561	2	9561	26.1945	1				0	7300	20
1	61	72	4372			0			4372		1980-12-21	41290					0		2016-12-31	1969-01-01	17531	2	2	3	2	3	1	0	0	0	0	0	1	1	0	1	0	0	4372	2	4372	11.9781	1				2	4372	11.9781
1	61	86	9488			1	820A	1989-04-06	7400	81	1994-12-24	4409	4289	4409	5601	4289 4409 5601 E8789 797	0		2016-12-31	1969-01-01	17531						1										0		9488	1	7400	20.274	0
0	61	88	10249			1	820C	1990-11-21	7994	82	1997-01-23	I259	I5099	I259		I5099 I259	0		2016-12-31	1969-01-01	17531	1	1	1	1	2	1	1	1	1	1	0	1	1	1	1	1	1	10249	1	7994	21.9014	1				0	7300	20
1	61	83	8414			0			8414		1992-01-15	185	185	1989		185 1989	0		2016-12-31	1969-01-01	17531	3	3	3	3	3	1	0	0	0	0	0	0	0	0	0	0	0	8414	2	8414	23.0521	1				0	7300	20
1	61	87	9627			0			9627		1995-05-12	4413	4413	4409		4413 4409	0		2016-12-31	1969-01-01	17531	3	3	3	3	3	1	0	0	0	0	0	0	0	0	0	0	0	9627	2	9627	26.3753	1				0	7300	20
1	61	76	5750			1	820	1977-04-26	3037	69	1984-09-29	41090	41290	34590		41290 34590	0		2016-12-31	1969-01-01	17531	3	3	3	3	3	1	0	0	0	0	0	0	0	0	0	0	0	5750	1	3037	8.32055	1				1	3037	8.32055
1	61	77	6261			0			6261		1986-02-22	34400	70700	41090		70700 41090	0		2016-12-31	1969-01-01	17531	1	1	3	1	1	1	1	1	0	1	1	1	1	0	1	1	1	6261	2	6261	17.1534	1				2	6261	17.1534
0	61	86	9290			1	820A	1991-07-09	8224	83	1994-06-09	4409	7855	4409	2900	7855 4409 2900 7070	0		2016-12-31	1969-01-01	17531	3	3	3	3	3	1	0	0	0	0	0	0	0	0	0	0	0	9290	1	8224	22.5315	1				0	7300	20
1	61	69	3193			0			3193		1977-09-29	15190	57190			57190	0		2016-12-31	1969-01-01	17531	3	3	3	3	3	1	0	0	0	0	0	0	0	0	0	0	0	3193	2	3193	8.74794	1				2	3193	8.74794
0	61	67	2384			0			2384		1975-07-13	41290					0		2016-12-31	1969-01-01	17531	3	2	3	2	3	1	0	0	0	0	0	0	1	0	1	0	0	2384	2	2384	6.53151	1				2	2384	6.53151
0	61	103	15748			0			15748		2012-02-13	I509	I509			I509	0		2016-12-31	1969-01-01	17531	2	2	3	2	3	1	0	0	0	0	0	1	1	0	1	0	0	15748	2	15748	43.1452	1				0	7300	20
0	61	75	5290			0			5290		1983-06-27	44500					0		2016-12-31	1969-01-01	17531	3	2	2	1	3	1	0	0	0	1	0	0	1	1	1	0	1	5290	2	5290	14.4932	1				2	5290	14.4932
1	61	79	6980			0			6980		1988-02-11	486	486			486	0		2016-12-31	1969-01-01	17531	3	3	3	3	3	1	0	0	0	0	0	0	0	0	0	0	0	6980	2	6980	19.1233	1				2	6980	19.1233
1	61	74	4902			0			4902		1982-06-04	41290	44090	45000		44090 45000	0		2016-12-31	1969-01-01	17531	2	2	2	3	3	1	0	0	0	0	0	1	1	1	0	0	0	4902	2	4902	13.4301	1				2	4902	13.4301
1	61	69	3337			0			3337		1978-02-20	45000					0		2016-12-31	1969-01-01	17531						1										0		3337	2	3337	9.14247	0				2	3337	9.14247
1	61	64	1368			0			1368		1972-09-30	53190					0		2016-12-31	1969-01-01	17531	3	2	3	3	2	1	0	0	0	0	0	0	1	0	0	1	0	1368	2	1368	3.74795	1				2	1368	3.74795
1	61	83	8253			0			8253		1991-08-07	2507	4340	4140	2507	4340 4140 2507	0		2016-12-31	1969-01-01	17531	2	2	3	2	3	1	0	0	0	0	0	1	1	0	1	0	0	8253	2	8253	22.611	1				0	7300	20
1	61	83	8212			0			8212		1991-06-27	4151	4151	5118		4151 5118	0		2016-12-31	1969-01-01	17531	3	2	3	3	3	1	0	0	0	0	0	0	1	0	0	0	0	8212	2	8212	22.4986	1				0	7300	20
1	61	84	8710			0			8710		1992-11-06	4409	7855	4409	1629	7855 4409 1629	0		2016-12-31	1969-01-01	17531						1										0		8710	2	8710	23.863	0
1	61	78	6509			0			6509		1986-10-28	48600	34200			34200	0		2016-12-31	1969-01-01	17531	2	2	1	3	3	1	0	0	1	0	0	1	1	1	0	0	1	6509	2	6509	17.8329	1				2	6509	17.8329
1	61	88	10249			1	820C	1996-03-09	9929	87	1997-01-23	I709	I5090	I709	I48	I5090 I709 I48	0		2016-12-31	1969-01-01	17531	3	2	3	2	3	1	0	0	0	0	0	0	1	0	1	0	0	10249	1	9929	27.2027	1				0	7300	20
0	61	68	2817			0			2817		1976-09-18	41000	44000	43800	59320	44000 43800 59320	0		2016-12-31	1969-01-01	17531						1										0		2817	2	2817	7.71781	0				2	2817	7.71781
1	61	71	3797			0			3797		1979-05-26	41090	41290			41290	0		2016-12-31	1969-01-01	17531	3	2	3	3	3	1	0	0	0	0	0	0	1	0	0	0	0	3797	2	3797	10.4027	1				2	3797	10.4027
0	61	89	10687			0			10687		1998-04-06	I5091	I469	I5091		I469 I5091	0		2016-12-31	1969-01-01	17531	3	3	3	3	3	1	0	0	0	0	0	0	0	0	0	0	0	10687	2	10687	29.2795	1				0	7300	20
1	61	79	6829			0			6829		1987-09-13	4293	436	4293	4273	436 4293 4273 4289	0		2016-12-31	1969-01-01	17531	3	2	2	1	2	1	0	0	0	1	0	0	1	1	1	1	1	6829	2	6829	18.7096	1				2	6829	18.7096
1	61	69	3086			0			3086		1977-06-14	15600					0		2016-12-31	1969-01-01	17531	3	3	3	2	3	1	0	0	0	0	0	0	0	0	1	0	0	3086	2	3086	8.45479	1				2	3086	8.45479
0	61	83	8393			0			8393		1991-12-25	2041	486	2041		486 2041	0		2016-12-31	1969-01-01	17531	3	3	3	3	3	1	0	0	0	0	0	0	0	0	0	0	0	8393	2	8393	22.9945	1				0	7300	20
1	61	100	14519			0			14519		2008-10-02	I48	I469	I5099	I48	I469 I5099 I48 S4220 W19 Z924	0		2016-12-31	1969-01-01	17531						1										0		14519	2	14519	39.7781	0
1	61	85	9214			0			9214		1994-03-25	410	410	797		410 797	0		2016-12-31	1969-01-01	17531	2	2	3	2	3	1	0	0	0	0	0	1	1	0	1	0	0	9214	2	9214	25.2438	1				0	7300	20
1	61	65	1900			0			1900		1974-03-16	41290					0		2016-12-31	1969-01-01	17531	3	3	3	3	3	1	0	0	0	0	0	0	0	0	0	0	0	1900	2	1900	5.20548	1				2	1900	5.20548
0	61					0			17531								0		2016-12-31	1969-01-01	17531	1	1	1	1	3	0	1	1	1	1	0	1	1	1	1	0	1	17531	0	17531	48.0301	1				0	7300	20
1	61	70	3753			0			3753		1979-04-12	44100					0		2016-12-31	1969-01-01	17531	3	3	3	3	3	1	0	0	0	0	0	0	0	0	0	0	0	3753	2	3753	10.2822	1				2	3753	10.2822
0	61	79	6900			0			6900		1987-11-23	1713	1713	1991		1713 1991	0		2016-12-31	1969-01-01	17531	1	3	3	2	2	1	1	0	0	0	0	1	0	0	1	1	1	6900	2	6900	18.9041	1				2	6900	18.9041
0	61	76	5873			0			5873		1985-01-30	41290	25300			25300	0		2016-12-31	1969-01-01	17531	3	3	3	3	3	1	0	0	0	0	0	0	0	0	0	0	0	5873	2	5873	16.0904	1				2	5873	16.0904
1	61	71	4131			0			4131		1980-04-24	43290	43190	34520		43190 34520	0		2016-12-31	1969-01-01	17531	3	3	3	3	3	1	0	0	0	0	0	0	0	0	0	0	0	4131	2	4131	11.3178	1				2	4131	11.3178
1	61	66	2253			0			2253		1975-03-04	18900					0		2016-12-31	1969-01-01	17531	3	2	2	3	3	1	0	0	0	0	0	0	1	1	0	0	0	2253	2	2253	6.1726	1				2	2253	6.1726
0	61	90	10852			0			10852		1998-09-18	I251	I5019	I251	I709	I5019 I251 I709 E119 F039	0		2016-12-31	1969-01-01	17531	3	3	3	3	3	1	0	0	0	0	0	0	0	0	0	0	0	10852	2	10852	29.7315	1				0	7300	20
1	61	84	8820			0			8820		1993-02-24	5750	5750	496	2500	5750 496 2500	0		2016-12-31	1969-01-01	17531	3	3	3	3	3	1	0	0	0	0	0	0	0	0	0	0	0	8820	2	8820	24.1644	1				0	7300	20
1	61	82	7954			0			7954		1990-10-12	410	410	4140		410 4140	0		2016-12-31	1969-01-01	17531	1	1	1	1	3	1	1	1	1	1	0	1	1	1	1	0	1	7954	2	7954	21.7918	1				0	7300	20
0	61	90	10740			0			10740		1998-05-29	I709	I5099	I709	M7909	I5099 I709 M7909	0		2016-12-31	1969-01-01	17531	1	1		1	1	1	1	1		1	1	1	1		1	1		10740	2	10740	29.4247	0
0	61	91	11328			0			11328		2000-01-07	I5099	I5099			I5099	0		2016-12-31	1969-01-01	17531	2	1	1	1	2	1	0	1	1	1	0	1	1	1	1	1	1	11328	2	11328	31.0356	1				0	7300	20
0	61	91	11236			0			11236		1999-10-07	I744	I749	I744	I709	I749 I744 I709 I698 I739 J189	0		2016-12-31	1969-01-01	17531	2	2	2	2	3	1	0	0	0	0	0	1	1	1	1	0	0	11236	2	11236	30.7836	1				0	7300	20
1	61	85	9136			0			9136		1994-01-06	4282	4282			4282	0		2016-12-31	1969-01-01	17531	3	3	2	3	3	1	0	0	0	0	0	0	0	1	0	0	0	9136	2	9136	25.0301	1				0	7300	20
0	61	86	9601			0			9601		1995-04-16	436	436	4409	4019	436 4409 4019	0		2016-12-31	1969-01-01	17531	2	2	2	2	3	1	0	0	0	0	0	1	1	1	1	0	0	9601	2	9601	26.3041	1				0	7300	20
1	61	81	7629			0			7629		1989-11-21	1539	1539			1539	0		2016-12-31	1969-01-01	17531	3	2	3	2	3	1	0	0	0	0	0	0	1	0	1	0	0	7629	2	7629	20.9014	1				0	7300	20
1	61	73	4624			0			4624		1981-08-30	41090	43890			43890	0		2016-12-31	1969-01-01	17531						1										0		4624	2	4624	12.6685	0				2	4624	12.6685
1	61	74	5181			0			5181		1983-03-10	18500	45000	41290		45000 41290	0		2016-12-31	1969-01-01	17531	3	3	3	3	3	1	0	0	0	0	0	0	0	0	0	0	0	5181	2	5181	14.1945	1				2	5181	14.1945
0	61	74	5213			0			5213		1983-04-11	19910					0		2016-12-31	1969-01-01	17531	2	2	3	1	3	1	0	0	0	1	0	1	1	0	1	0	1	5213	2	5213	14.2822	1				2	5213	14.2822
0	61	74	4919			0			4919		1982-06-21	41290	43890			43890	0		2016-12-31	1969-01-01	17531	1	2	1	2	3	1	1	0	1	0	0	1	1	1	1	0	1	4919	2	4919	13.4767	1				2	4919	13.4767
1	61	85	8930			0			8930		1993-06-14	4289	4289	4289	5306	4289 4289 5306	0		2016-12-31	1969-01-01	17531	3	2	2	3	3	1	0	0	0	0	0	0	1	1	0	0	0	8930	2	8930	24.4658	1				0	7300	20
1	61	68	3031			0			3031		1977-04-20	41090					0		2016-12-31	1969-01-01	17531						1										0		3031	2	3031	8.30411	0				2	3031	8.30411
0	61	69	3120			0			3120		1977-07-18	88700	45000			45000	0		2016-12-31	1969-01-01	17531	3	2	3	3	3	1	0	0	0	0	0	0	1	0	0	0	0	3120	2	3120	8.54795	1				2	3120	8.54795
1	61	71	3932			0			3932		1979-10-08	16190					0		2016-12-31	1969-01-01	17531	3	2	3	3	3	1	0	0	0	0	0	0	1	0	0	0	0	3932	2	3932	10.7726	1				2	3932	10.7726
1	61	80	7117			0			7117		1988-06-27	2901	2901	438		2901 438	0		2016-12-31	1969-01-01	17531	2	2	2	3	3	1	0	0	0	0	0	1	1	1	0	0	0	7117	2	7117	19.4986	1				2	7117	19.4986
0	61	81	7507			0			7507		1989-07-22	1552	1552	5738		1552 5738	0		2016-12-31	1969-01-01	17531	2	2	2	1	2	1	0	0	0	1	0	1	1	1	1	1	1	7507	2	7507	20.5671	1				0	7300	20
1	61	86	9587			0			9587		1995-04-02	4870	4870	5990		4870 5990	0		2016-12-31	1969-01-01	17531						1										0		9587	2	9587	26.2658	0
1	61	87	9782			0			9782		1995-10-14	4409	7855	4409	797	7855 4409 797 2989	0		2016-12-31	1969-01-01	17531	3	3	3	3	3	1	0	0	0	0	0	0	0	0	0	0	0	9782	2	9782	26.8	1				0	7300	20
1	61	76	5894			0			5894		1985-02-20	41090	41290	25090		41290 25090	0		2016-12-31	1969-01-01	17531	3	3	3	3	3	1	0	0	0	0	0	0	0	0	0	0	0	5894	2	5894	16.1479	1				2	5894	16.1479
0	61	92	11528			0			11528		2000-07-25	I48	I64	I48	I5191	I64 I48 I5191	0		2016-12-31	1969-01-01	17531	3	2	3	2	3	1	0	0	0	0	0	0	1	0	1	0	0	11528	2	11528	31.5836	1				0	7300	20
1	61	93	12078			1	S720	1998-07-12	10784	90	2002-01-26	I48	I5091	I48		I5091 I48	0		2016-12-31	1969-01-01	17531	3	3	3	3	3	1	0	0	0	0	0	0	0	0	0	0	0	12078	1	10784	29.5452	1				0	7300	20
1	61	71	3988			0			3988		1979-12-03	34200	48500			48500	0		2016-12-31	1969-01-01	17531	3	2	3	3	3	1	0	0	0	0	0	0	1	0	0	0	0	3988	2	3988	10.926	1				2	3988	10.926
0	61	84	8882			0			8882		1993-04-27	5715	5715			5715	0		2016-12-31	1969-01-01	17531	2	2	3	2	3	1	0	0	0	0	0	1	1	0	1	0	0	8882	2	8882	24.3342	1				0	7300	20
1	61	85	9127			0			9127		1993-12-28	486	486			486	0		2016-12-31	1969-01-01	17531	1	1	1	1	1	1	1	1	1	1	1	1	1	1	1	1	1	9127	2	9127	25.0055	1				0	7300	20
1	61	81	7523			0			7523		1989-08-07	4349	4349	486		4349 486	0		2016-12-31	1969-01-01	17531	3	3	3	3	3	1	0	0	0	0	0	0	0	0	0	0	0	7523	2	7523	20.611	1				0	7300	20
0	61	94	12236			0			12236		2002-07-03	R54	R54			R54	0		2016-12-31	1969-01-01	17531	2	3	3	3	3	1	0	0	0	0	0	1	0	0	0	0	0	12236	2	12236	33.5233	1				0	7300	20
1	61	85	9118			0			9118		1993-12-19	413	4289	5188	0389	4289 5188 0389 4599 413 7854 4409 4148 -410 4331 4279 4439	0		2016-12-31	1969-01-01	17531	3	3	3	3	3	1	0	0	0	0	0	0	0	0	0	0	0	9118	2	9118	24.9808	1				0	7300	20
1	61	70	3468			0			3468		1978-07-01	15330					0		2016-12-31	1969-01-01	17531	3	2	3	3	3	1	0	0	0	0	0	0	1	0	0	0	0	3468	2	3468	9.50137	1				2	3468	9.50137
0	61	97	13563			1	820C	1995-12-31	9860	87	2006-02-19	I259	I469	I259		I469 I259	0		2016-12-31	1969-01-01	17531	3	3	3	3	3	1	0	0	0	0	0	0	0	0	0	0	0	13563	1	9860	27.0137	1				0	7300	20
1	61	96	13139			0			13139		2004-12-22	I350	I639	I48	J189	I639 I48 J189 I5099 I350 C61	0		2016-12-31	1969-01-01	17531	3	3	3	3	3	1	0	0	0	0	0	0	0	0	0	0	0	13139	2	13139	35.9973	1				0	7300	20
0	61	89	10436			0			10436		1997-07-29	E059	I469	I499	E059	I469 I499 E059 J439 C509	0		2016-12-31	1969-01-01	17531	3	2	3	3	3	1	0	0	0	0	0	0	1	0	0	0	0	10436	2	10436	28.5918	1				0	7300	20
1	61	86	9368			0			9368		1994-08-26	410	410	4273	4289	410 4273 4289 486 438 -431 3429	0		2016-12-31	1969-01-01	17531						1										0		9368	2	9368	25.6658	0
0	61	90	10829			1	S721	1998-07-07	10779	90	1998-08-26	I709	R54	I709	E149	R54 I709 E149	0		2016-12-31	1969-01-01	17531	2	2	3	1	2	1	0	0	0	1	0	1	1	0	1	1	1	10829	1	10779	29.5315	1				0	7300	20
1	61	78	6613			1	820C	1987-01-09	6582	78	1987-02-09	4409	4289	4409		4289 4409	0		2016-12-31	1969-01-01	17531	3	2	3	1	3	1	0	0	0	1	0	0	1	0	1	0	1	6613	1	6582	18.0329	1				1	6582	18.0329
1	61	82	7975			0			7975		1990-11-02	436	436			436	0		2016-12-31	1969-01-01	17531	1	1	2	3	3	1	1	1	0	0	0	1	1	1	0	0	1	7975	2	7975	21.8493	1				0	7300	20
0	61	83	8395			0			8395		1991-12-27	4409	7855	4409	2396	7855 4409 2396 797	0		2016-12-31	1969-01-01	17531	2	2	3	2	2	1	0	0	0	0	0	1	1	0	1	1	0	8395	2	8395	23	1				0	7300	20
1	61	86	9567			0			9567		1995-03-13	436	436	5939		436 5939	0		2016-12-31	1969-01-01	17531	3	2	3	3	3	1	0	0	0	0	0	0	1	0	0	0	0	9567	2	9567	26.211	1				0	7300	20
0	61	84	8681			0			8681		1992-10-08	4151	4151	4539		4151 4539	0		2016-12-31	1969-01-01	17531	2	2	2	1	3	1	0	0	0	1	0	1	1	1	1	0	1	8681	2	8681	23.7836	1				0	7300	20
0	61	85	9014			1	820C	1992-08-29	8641	84	1993-09-06	4409	4289	4409	2900	4289 4409 2900	0		2016-12-31	1969-01-01	17531	3	3	3	3	3	1	0	0	0	0	0	0	0	0	0	0	0	9014	1	8641	23.674	1				0	7300	20
0	61	80	7260			0			7260		1988-11-17	412	412			412	0		2016-12-31	1969-01-01	17531	3	3	3	3	3	1	0	0	0	0	0	0	0	0	0	0	0	7260	2	7260	19.8904	1				2	7260	19.8904
1	61	72	4498			0			4498		1981-04-26	16210					0		2016-12-31	1969-01-01	17531	3	2	3	3	3	1	0	0	0	0	0	0	1	0	0	0	0	4498	2	4498	12.3233	1				2	4498	12.3233
1	61	82	8177			0			8177		1991-05-23	2507	4289	4400	4439	4289 4400 4439 E8785 2507 E9323	0		2016-12-31	1969-01-01	17531	3	3	3	2	3	1	0	0	0	0	0	0	0	0	1	0	0	8177	2	8177	22.4027	1				0	7300	20
0	61	65	1871			0			1871		1974-02-15	16210					0		2016-12-31	1969-01-01	17531	2	2	3	2	3	1	0	0	0	0	0	1	1	0	1	0	0	1871	2	1871	5.12603	1				2	1871	5.12603
1	61	72	4292			0			4292		1980-10-02	41290					0		2016-12-31	1969-01-01	17531	2	2	2	2	3	1	0	0	0	0	0	1	1	1	1	0	0	4292	2	4292	11.7589	1				2	4292	11.7589
0	61	63	1012			0			1012		1971-10-10	19500	56090	45300	45000	56090 45300 45000	0		2016-12-31	1969-01-01	17531	2	2	2	3	3	1	0	0	0	0	0	1	1	1	0	0	0	1012	2	1012	2.7726	1				2	1012	2.7726
0	61	99	14219			0			14219		2007-12-07	M169	E41	N390	B029	E41 N390 B029 I48 I5099 E0399 E149 M169	0		2016-12-31	1969-01-01	17531	3	2	2	3	3	1	0	0	0	0	0	0	1	1	0	0	0	14219	2	14219	38.9562	1				0	7300	20
0	61	86	9626			0			9626		1995-05-11	2900	797	7994	2900	797 7994 2900	0		2016-12-31	1969-01-01	17531	3	3	3	3	3	1	0	0	0	0	0	0	0	0	0	0	0	9626	2	9626	26.3726	1				0	7300	20
1	61	76	5808			0			5808		1984-11-26	29000	48500	34200		48500 34200	0		2016-12-31	1969-01-01	17531						1										0		5808	2	5808	15.9123	0				2	5808	15.9123
0	61	68	3052			0			3052		1977-05-11	20220					0		2016-12-31	1969-01-01	17531	3	3	2	3	3	1	0	0	0	0	0	0	0	1	0	0	0	3052	2	3052	8.36164	1				2	3052	8.36164
1	61	80	7229			0			7229		1988-10-17	2030	486	2030	5939	486 2030 5939 4289	0		2016-12-31	1969-01-01	17531	3	3	3	3	3	1	0	0	0	0	0	0	0	0	0	0	0	7229	2	7229	19.8055	1				2	7229	19.8055
0	61	82	8014			0			8014		1990-12-11	431	431			431	0		2016-12-31	1969-01-01	17531	2	2	3	1	2	1	0	0	0	1	0	1	1	0	1	1	1	8014	2	8014	21.9562	1				0	7300	20
0	61	86	9556			0			9556		1995-03-02	486	486	4299		486 4299	0		2016-12-31	1969-01-01	17531	3	3	3	3	3	1	0	0	0	0	0	0	0	0	0	0	0	9556	2	9556	26.1808	1				0	7300	20
1	61	80	7319			0			7319		1989-01-15	412	4289	412	4912	4289 412 4912 492	0		2016-12-31	1969-01-01	17531	2	2	3	3	3	1	0	0	0	0	0	1	1	0	0	0	0	7319	2	7319	20.0521	1				0	7300	20
1	61	71	3936			0			3936		1979-10-12	45000					0		2016-12-31	1969-01-01	17531	1	2	2	3	3	1	1	0	0	0	0	1	1	1	0	0	1	3936	2	3936	10.7836	1				2	3936	10.7836
0	61	91	11341			0			11341		2000-01-20	I64	I64	I48		I64 I48	0		2016-12-31	1969-01-01	17531	3	2	3	3	1	1	0	0	0	0	1	0	1	0	0	1	1	11341	2	11341	31.0712	1				0	7300	20
0	61	84	8728			0			8728		1992-11-24	6181	7998	0389	9985	7998 0389 9985 6181 7854 E8789	0		2016-12-31	1969-01-01	17531	2	2	2	3	3	1	0	0	0	0	0	1	1	1	0	0	0	8728	2	8728	23.9123	1				0	7300	20
1	61	78	6785			0			6785		1987-07-31	2900	2900			2900	0		2016-12-31	1969-01-01	17531	3	3	3	2	3	1	0	0	0	0	0	0	0	0	1	0	0	6785	2	6785	18.589	1				2	6785	18.589
0	61	92	11549			1	820A	1995-01-23	9518	86	2000-08-15	C259	C259	R17	Z924	C259 R17 Z924	0		2016-12-31	1969-01-01	17531	3	3	3	3	3	1	0	0	0	0	0	0	0	0	0	0	0	11549	1	9518	26.0767	1				0	7300	20
0	61	70	3788			0			3788		1979-05-17	41290					0		2016-12-31	1969-01-01	17531	2	2	3	2	3	1	0	0	0	0	0	1	1	0	1	0	0	3788	2	3788	10.3781	1				2	3788	10.3781
0	61	63	1021			0			1021		1971-10-19	46600	45300	45000	29010	45300 45000 29010	0		2016-12-31	1969-01-01	17531						1										0		1021	2	1021	2.79726	0				2	1021	2.79726
1	61	89	10674			0			10674		1998-03-24	I64	I64	I10		I64 I10	0		2016-12-31	1969-01-01	17531	1	1	2	1	2	1	1	1	0	1	0	1	1	1	1	1	1	10674	2	10674	29.2438	1				0	7300	20
0	61	85	9087			0			9087		1993-11-18	431	431			431	0		2016-12-31	1969-01-01	17531	2	1	3	1	3	1	0	1	0	1	0	1	1	0	1	0	1	9087	2	9087	24.8959	1				0	7300	20
1	61	62	667			0			667		1970-10-30	57190	59200	59010	48500	59200 59010 48500	0		2016-12-31	1969-01-01	17531						1										0		667	2	667	1.8274	0				2	667	1.8274
0	61	73	4935			0			4935		1982-07-07	44090					0		2016-12-31	1969-01-01	17531	1	2	3	1	1	1	1	0	0	1	1	1	1	0	1	1	1	4935	2	4935	13.5205	1				2	4935	13.5205
1	61	82	8205			1	820A	1990-09-01	7897	82	1991-06-20	0799	0799	3310		0799 3310	0		2016-12-31	1969-01-01	17531	2	2	2	3	3	1	0	0	0	0	0	1	1	1	0	0	0	8205	1	7897	21.6356	1				0	7300	20
0	61	90	10935			0			10935		1998-12-10	C259	C259			C259	0		2016-12-31	1969-01-01	17531	2	2	2	2	2	1	0	0	0	0	0	1	1	1	1	1	0	10935	2	10935	29.9589	1				0	7300	20
1	61	73	4664			0			4664		1981-10-09	15380					0		2016-12-31	1969-01-01	17531	3	2	3	3	3	1	0	0	0	0	0	0	1	0	0	0	0	4664	2	4664	12.7781	1				2	4664	12.7781
0	61	82	8151			0			8151		1991-04-27	410	410	4409		410 4409	0		2016-12-31	1969-01-01	17531	1	1	2	2	2	1	1	1	0	0	0	1	1	1	1	1	1	8151	2	8151	22.3315	1				0	7300	20
0	61	71	3995			0			3995		1979-12-10	43090	41290			41290	0		2016-12-31	1969-01-01	17531	2	2	3	2	3	1	0	0	0	0	0	1	1	0	1	0	0	3995	2	3995	10.9452	1				2	3995	10.9452
0	61	82	8027			0			8027		1990-12-24	2028	4599	2028		4599 2028	0		2016-12-31	1969-01-01	17531	2	2	2	3	3	1	0	0	0	0	0	1	1	1	0	0	0	8027	2	8027	21.9918	1				0	7300	20
0	61	99	14151			1	S721	2000-01-18	11339	91	2007-09-30	Y848	A419	Y848	K089	A419 Y848 K089	0		2016-12-31	1969-01-01	17531	2	2	3	2	3	1	0	0	0	0	0	1	1	0	1	0	0	14151	1	11339	31.0658	1				0	7300	20
0	61	92	11835			1	820C	1996-01-18	9878	87	2001-05-28	I251	I469	I251		I469 I251	0		2016-12-31	1969-01-01	17531	3	3	3	3	3	1	0	0	0	0	0	0	0	0	0	0	0	11835	1	9878	27.063	1				0	7300	20
0	61	79	7161			0			7161		1988-08-10	486	486	1539		486 1539	0		2016-12-31	1969-01-01	17531	2	2	3	3	3	1	0	0	0	0	0	1	1	0	0	0	0	7161	2	7161	19.6192	1				2	7161	19.6192
1	61	96	13128			0			13128		2004-12-11	J189	J189	I5099		J189 I5099	0		2016-12-31	1969-01-01	17531	2	2	3	2	2	1	0	0	0	0	0	1	1	0	1	1	0	13128	2	13128	35.9671	1				0	7300	20
1	61	80	7318			0			7318		1989-01-14	438	438			438	0		2016-12-31	1969-01-01	17531	3	2	3	2	3	1	0	0	0	0	0	0	1	0	1	0	0	7318	2	7318	20.0493	1				0	7300	20
0	61	85	9334			0			9334		1994-07-23	2041	2041	438	2754	2041 438 2754 486	0		2016-12-31	1969-01-01	17531	3	2	3	3	3	1	0	0	0	0	0	0	1	0	0	0	0	9334	2	9334	25.5726	1				0	7300	20
1	61	74	5101			0			5101		1982-12-20	15790					0		2016-12-31	1969-01-01	17531	1	1	3	1	3	1	1	1	0	1	0	1	1	0	1	0	1	5101	2	5101	13.9753	1				2	5101	13.9753
1	61	85	9190			0			9190		1994-03-01	4151	4151	5602		4151 5602	0		2016-12-31	1969-01-01	17531	3	2	3	3	3	1	0	0	0	0	0	0	1	0	0	0	0	9190	2	9190	25.1781	1				0	7300	20
1	61	89	10823			0			10823		1998-08-20	C61	C787	C61	I252	C787 C61 I252 I219	0		2016-12-31	1969-01-01	17531	3	3	3	3	3	1	0	0	0	0	0	0	0	0	0	0	0	10823	2	10823	29.6521	1				0	7300	20
1	61	90	11021			0			11021		1999-03-06	I709	I5099	I709	N19	I5099 I709 N19	0		2016-12-31	1969-01-01	17531	2	1	3	3	3	1	0	1	0	0	0	1	1	0	0	0	1	11021	2	11021	30.1945	1				0	7300	20
0	61	85	9356			1	820	1979-12-11	3938	71	1994-08-14	486	486	1749		486 1749	0		2016-12-31	1969-01-01	17531	2	2	1	1	2	1	0	0	1	1	0	1	1	1	1	1	1	9356	1	3938	10.789	1				1	3938	10.789
1	61	87	9894			0			9894		1996-02-03	4140	4282	4140	2900	4282 4140 2900	0		2016-12-31	1969-01-01	17531	3	3	2	3	3	1	0	0	0	0	0	0	0	1	0	0	0	9894	2	9894	27.1068	1				0	7300	20
0	61	95	12745			1	S721	2003-10-25	12715	95	2003-11-24	X590	J189	R53	S7200	J189 R53 S7200 Z924 X590 N19 I5099	1	S720	2016-12-31	1969-01-01	17531	1	2	2	1	2	1	1	0	0	1	0	1	1	1	1	1	1	12745	1	12715	34.8356	1				0	7300	20
1	61	79	7150			0			7150		1988-07-30	5130	5130	486	4151	5130 486 4151	0		2016-12-31	1969-01-01	17531	3	3	3	3	3	1	0	0	0	0	0	0	0	0	0	0	0	7150	2	7150	19.589	1				2	7150	19.589
1	61	76	5793			0			5793		1984-11-11	41090	41290	44090	49100	41290 44090 49100 49200	0		2016-12-31	1969-01-01	17531	3	3	3	3	3	1	0	0	0	0	0	0	0	0	0	0	0	5793	2	5793	15.8712	1				2	5793	15.8712
1	61	65	1912			0			1912		1974-03-28	41290					0		2016-12-31	1969-01-01	17531	3	2	3	2	3	1	0	0	0	0	0	0	1	0	1	0	0	1912	2	1912	5.23836	1				2	1912	5.23836
1	61	82	8019			0			8019		1990-12-16	410	4341	410		4341 410	0		2016-12-31	1969-01-01	17531	3	3	3	3	3	1	0	0	0	0	0	0	0	0	0	0	0	8019	2	8019	21.9699	1				0	7300	20
1	61	68	3133			0			3133		1977-07-31	81360	85100			85100	0		2016-12-31	1969-01-01	17531						1										0		3133	2	3133	8.58356	0				2	3133	8.58356
1	61	72	4573			0			4573		1981-07-10	41090					0		2016-12-31	1969-01-01	17531	3	2	2	3	3	1	0	0	0	0	0	0	1	1	0	0	0	4573	2	4573	12.5288	1				2	4573	12.5288
0	61					0			17531								0		2016-12-31	1969-01-01	17531	3	3	3	3	3	0	0	0	0	0	0	0	0	0	0	0	0	17531	0	17531	48.0301	1				0	7300	20
0	61	77	6316			0			6316		1986-04-18	41090	41290			41290	0		2016-12-31	1969-01-01	17531	2	3	3	1	2	1	0	0	0	1	0	1	0	0	1	1	1	6316	2	6316	17.3041	1				2	6316	17.3041
0	61	99	14449			1	S721	2006-05-05	13638	97	2008-07-24	I251	I5099	I251	N189	I5099 I251 N189	0		2016-12-31	1969-01-01	17531	3	3	3	3	3	1	0	0	0	0	0	0	0	0	0	0	0	14449	1	13638	37.3644	1				0	7300	20
0	61	88	10282			0			10282		1997-02-25	I634	I6691			I6691	0		2016-12-31	1969-01-01	17531	3	3	3	3	3	1	0	0	0	0	0	0	0	0	0	0	0	10282	2	10282	28.1699	1				0	7300	20
1	61	83	8499			0			8499		1992-04-09	5742	5745	5742	485	5745 5742 485	0		2016-12-31	1969-01-01	17531	3	2	3	3	3	1	0	0	0	0	0	0	1	0	0	0	0	8499	2	8499	23.2849	1				0	7300	20
1	61	65	2014			0			2014		1974-07-08	43690	44090			44090	0		2016-12-31	1969-01-01	17531	3	2	1	3	3	1	0	0	1	0	0	0	1	1	0	0	1	2014	2	2014	5.51781	1				2	2014	5.51781
1	61	93	12315			0			12315		2002-09-20	R54	R54			R54	0		2016-12-31	1969-01-01	17531	3	3	3	3	3	1	0	0	0	0	0	0	0	0	0	0	0	12315	2	12315	33.7397	1				0	7300	20
1	61	94	12553			0			12553		2003-05-16	C950	C950			C950	0		2016-12-31	1969-01-01	17531	1	1	2	3	3	1	1	1	0	0	0	1	1	1	0	0	1	12553	2	12553	34.3918	1				0	7300	20
1	61	91	11309			0			11309		1999-12-19	J189	J189	R54	M2595	J189 R54 M2595 Z924	0		2016-12-31	1969-01-01	17531	3	3	2	2	2	1	0	0	0	0	0	0	0	1	1	1	0	11309	2	11309	30.9836	1				0	7300	20
0	61	90	11208			1	S720	1998-11-26	10921	90	1999-09-09	I251	I251			I251	0		2016-12-31	1969-01-01	17531	3	3	2	3	3	1	0	0	0	0	0	0	0	1	0	0	0	11208	1	10921	29.9205	1				0	7300	20
0	61	90	10956			0			10956		1998-12-31	R999					0		2016-12-31	1969-01-01	17531	3	2	3	3	3	1	0	0	0	0	0	0	1	0	0	0	0	10956	2	10956	30.0164	1				0	7300	20
1	61	76	5914			0			5914		1985-03-12	15380					0		2016-12-31	1969-01-01	17531	3	1	2	3	3	1	0	1	0	0	0	0	1	1	0	0	1	5914	2	5914	16.2027	1				2	5914	16.2027
0	61	82	8088			0			8088		1991-02-23	410	4282	-5184	410	4282 -5184 410 436 7476 5789	0		2016-12-31	1969-01-01	17531	3	2	3	2	3	1	0	0	0	0	0	0	1	0	1	0	0	8088	2	8088	22.1589	1				0	7300	20
1	61	72	4651			0			4651		1981-09-26	43690					0		2016-12-31	1969-01-01	17531	2	3	3	3	3	1	0	0	0	0	0	1	0	0	0	0	0	4651	2	4651	12.7425	1				2	4651	12.7425
1	61	85	9073			0			9073		1993-11-04	486	486	4289		486 4289	0		2016-12-31	1969-01-01	17531	2	3	3	2	3	1	0	0	0	0	0	1	0	0	1	0	0	9073	2	9073	24.8575	1				0	7300	20
0	61	81	7809			0			7809		1990-05-20	4379	4379	4409		4379 4409	0		2016-12-31	1969-01-01	17531	2	2	2	1	3	1	0	0	0	1	0	1	1	1	1	0	1	7809	2	7809	21.3945	1				0	7300	20
1	61	66	2408			0			2408		1975-08-06	16190	15000			15000	0		2016-12-31	1969-01-01	17531	1	1	2	2	2	1	1	1	0	0	0	1	1	1	1	1	1	2408	2	2408	6.59726	1				2	2408	6.59726
0	61	83	8537			0			8537		1992-05-17	4379	4379			4379	0		2016-12-31	1969-01-01	17531	2	3	2	3	3	1	0	0	0	0	0	1	0	1	0	0	0	8537	2	8537	23.389	1				0	7300	20
1	61	85	9377			0			9377		1994-09-04	1889	1889	1989		1889 1989	0		2016-12-31	1969-01-01	17531						1										0		9377	2	9377	25.6904	0
1	61	86	9516			0			9516		1995-01-21	9019	9919	E9019	4140	9919 E9019 4140 4409	0		2016-12-31	1969-01-01	17531	3	3	2	3	3	1	0	0	0	0	0	0	0	1	0	0	0	9516	2	9516	26.0712	1				0	7300	20
0	61	63	1103			0			1103		1972-01-09	15790					0		2016-12-31	1969-01-01	17531	3	3	3	3	3	1	0	0	0	0	0	0	0	0	0	0	0	1103	2	1103	3.02192	1				2	1103	3.02192
1	61	91	11571			1	S720	2000-08-10	11544	91	2000-09-06	X590	J958	-J189	I219	J958 -J189 I219 S7200 X590 Y839	1	S720	2016-12-31	1969-01-01	17531	3	3	3	3	3	1	0	0	0	0	0	0	0	0	0	0	0	11571	1	11544	31.6274	1				0	7300	20
0	61	73	4858			0			4858		1982-04-21	43100	40100	25090		40100 25090	0		2016-12-31	1969-01-01	17531	3	3	3	2	3	1	0	0	0	0	0	0	0	0	1	0	0	4858	2	4858	13.3096	1				2	4858	13.3096
1	61	87	9925			0			9925		1996-03-05	4273	5678	5570	5570	5678 5570 5570 4273 5679 E8789	0		2016-12-31	1969-01-01	17531						1										0		9925	2	9925	27.1918	0
0	61	103	15783			1	820A	1995-05-19	9634	86	2012-03-19	A419	R688	A419		R688 A419	0		2016-12-31	1969-01-01	17531	3	2	3	3	3	1	0	0	0	0	0	0	1	0	0	0	0	15783	1	9634	26.3945	1				0	7300	20
0	61	76	5835			0			5835		1984-12-23	41290	44090	45000		44090 45000	0		2016-12-31	1969-01-01	17531	2	1	1	2	2	1	0	1	1	0	0	1	1	1	1	1	1	5835	2	5835	15.9863	1				2	5835	15.9863
0	61	90	11236			0			11236		1999-10-07	I743	I743	Z924	I5090	I743 Z924 I5090	0		2016-12-31	1969-01-01	17531	1	2	2	1	2	1	1	0	0	1	0	1	1	1	1	1	1	11236	2	11236	30.7836	1				0	7300	20
0	61	86	9616			0			9616		1995-05-01	4409	4279	4409		4279 4409	0		2016-12-31	1969-01-01	17531	3	2	2	2	3	1	0	0	0	0	0	0	1	1	1	0	0	9616	2	9616	26.3452	1				0	7300	20
1	61	70	3647			0			3647		1978-12-27	41290					0		2016-12-31	1969-01-01	17531	3	3	3	3	3	1	0	0	0	0	0	0	0	0	0	0	0	3647	2	3647	9.99178	1				2	3647	9.99178
1	61	97	13534			0			13534		2006-01-21	I219	I5099	I219	I251	I5099 I219 I251	0		2016-12-31	1969-01-01	17531	3	3	3	3	3	1	0	0	0	0	0	0	0	0	0	0	0	13534	2	13534	37.0795	1				0	7300	20
0	61	83	8363			0			8363		1991-11-25	486	486	4299	4273	486 4299 4273	0		2016-12-31	1969-01-01	17531	3	3	3	3	3	1	0	0	0	0	0	0	0	0	0	0	0	8363	2	8363	22.9123	1				0	7300	20
1	61	77	6323			0			6323		1986-04-25	41290	25090			25090	0		2016-12-31	1969-01-01	17531	3	3	2	3	3	1	0	0	0	0	0	0	0	1	0	0	0	6323	2	6323	17.3233	1				2	6323	17.3233
0	61	94	12522			1	820C	1996-02-27	9918	87	2003-04-15	F039	R579	R54	F039	R579 R54 F039	0		2016-12-31	1969-01-01	17531	3	3	2	3	3	1	0	0	0	0	0	0	0	1	0	0	0	12522	1	9918	27.1726	1				0	7300	20
0	61	83	8672			0			8672		1992-09-29	4289	4289			4289	0		2016-12-31	1969-01-01	17531	3	2	2	3	3	1	0	0	0	0	0	0	1	1	0	0	0	8672	2	8672	23.7589	1				0	7300	20
0	61	91	11302			0			11302		1999-12-12	I709	I709			I709	0		2016-12-31	1969-01-01	17531	3	2	2	3	3	1	0	0	0	0	0	0	1	1	0	0	0	11302	2	11302	30.9644	1				0	7300	20
1	61	86	9502			0			9502		1995-01-07	436	7994	4409	436	7994 4409 436 5314 7140	0		2016-12-31	1969-01-01	17531	3	3	3	3	3	1	0	0	0	0	0	0	0	0	0	0	0	9502	2	9502	26.0329	1				0	7300	20
0	61	70	3763			0			3763		1979-04-22	16210	45000			45000	0		2016-12-31	1969-01-01	17531	2	2	3	2	3	1	0	0	0	0	0	1	1	0	1	0	0	3763	2	3763	10.3096	1				2	3763	10.3096
0	61	65	1946			0			1946		1974-05-01	41290	59010	96540		59010 96540	0		2016-12-31	1969-01-01	17531	1	1	3	1	2	1	1	1	0	1	0	1	1	0	1	1	1	1946	2	1946	5.33151	1				2	1946	5.33151
0	61					0			17531								0		2016-12-31	1969-01-01	17531						0										0		17531	0	17531	48.0301	0
1	61	90	11201			0			11201		1999-09-02	K746	K746	E149		K746 E149	0		2016-12-31	1969-01-01	17531	3	3	3	3	3	1	0	0	0	0	0	0	0	0	0	0	0	11201	2	11201	30.6877	1				0	7300	20
1	61	92	11907			0			11907		2001-08-08	I219	I219	I259	I10	I219 I259 I10 I258	0		2016-12-31	1969-01-01	17531	3	3	3	3	3	1	0	0	0	0	0	0	0	0	0	0	0	11907	2	11907	32.6219	1				0	7300	20
1	61	71	4297			0			4297		1980-10-07	16210	41290			41290	0		2016-12-31	1969-01-01	17531	3	3	3	2	3	1	0	0	0	0	0	0	0	0	1	0	0	4297	2	4297	11.7726	1				2	4297	11.7726
0	61	70	3964			0			3964		1979-11-09	41090	41290	45000		41290 45000	0		2016-12-31	1969-01-01	17531	3	2	3	3	3	1	0	0	0	0	0	0	1	0	0	0	0	3964	2	3964	10.8603	1				2	3964	10.8603
0	61	92	11740			0			11740		2001-02-22	I251	R579	I251	I709	R579 I251 I709 F031 I10 D329 I252 I691 C509 G459	0		2016-12-31	1969-01-01	17531						1										0		11740	2	11740	32.1644	0
0	61	73	5039			0			5039		1982-10-19	43890					0		2016-12-31	1969-01-01	17531	2	2	2	2	3	1	0	0	0	0	0	1	1	1	1	0	0	5039	2	5039	13.8055	1				2	5039	13.8055
0	61	93	12294			0			12294		2002-08-30	I693	I693	I694	R53	I693 I694 R53	0		2016-12-31	1969-01-01	17531	3	3	2	3	3	1	0	0	0	0	0	0	0	1	0	0	0	12294	2	12294	33.6822	1				0	7300	20
0	61	72	4494			0			4494		1981-04-22	43000	40100			40100	0		2016-12-31	1969-01-01	17531	3	3	3	3	3	1	0	0	0	0	0	0	0	0	0	0	0	4494	2	4494	12.3123	1				2	4494	12.3123
1	61	77	6265			0			6265		1986-02-26	43190					0		2016-12-31	1969-01-01	17531	2	2	2	1	2	1	0	0	0	1	0	1	1	1	1	1	1	6265	2	6265	17.1644	1				2	6265	17.1644
0	61	77	6228			0			6228		1986-01-20	41290	59320	25090		59320 25090	0		2016-12-31	1969-01-01	17531	1	2	2	1	2	1	1	0	0	1	0	1	1	1	1	1	1	6228	2	6228	17.063	1				2	6228	17.063
1	61	72	4543			0			4543		1981-06-10	42410					0		2016-12-31	1969-01-01	17531	3	3	2	3	3	1	0	0	0	0	0	0	0	1	0	0	0	4543	2	4543	12.4466	1				2	4543	12.4466
0	61	83	8529			1	821	1986-04-02	6275	77	1992-05-09	410	410	4409	2900	410 4409 2900	0		2016-12-31	1969-01-01	17531	3	3	3	3	3	1	0	0	0	0	0	0	0	0	0	0	0	8529	1	6275	17.1918	1				1	6275	17.1918
1	61	66	2508			0			2508		1975-11-14	15410	46600	48500	44090	46600 48500 44090	0		2016-12-31	1969-01-01	17531	3	3	3	3	3	1	0	0	0	0	0	0	0	0	0	0	0	2508	2	2508	6.87123	1				2	2508	6.87123
0	61			1	21apr1976	0			17531								0		2016-12-31	1969-01-01	17531	2	2	2	1	3	0	0	0	0	1	0	1	1	1	1	0	1	17531	0	17531	48.0301	1				0	2667	7.30685
0	61	62	838			0			838		1971-04-19	15190					0		2016-12-31	1969-01-01	17531	2	2	2	3	3	1	0	0	0	0	0	1	1	1	0	0	0	838	2	838	2.29589	1				2	838	2.29589
0	61	84	8829			0			8829		1993-03-05	4349	4349	586		4349 586	0		2016-12-31	1969-01-01	17531	2	2	1	2	3	1	0	0	1	0	0	1	1	1	1	0	1	8829	2	8829	24.189	1				0	7300	20
0	61	73	4992			0			4992		1982-09-02	49200	42600			42600	0		2016-12-31	1969-01-01	17531	2	2	3	2	3	1	0	0	0	0	0	1	1	0	1	0	0	4992	2	4992	13.6767	1				2	4992	13.6767
1	61	90	11295			0			11295		1999-12-05	F039	I5099	J189	F039	I5099 J189 F039	0		2016-12-31	1969-01-01	17531	3	3	3	2	3	1	0	0	0	0	0	0	0	0	1	0	0	11295	2	11295	30.9452	1				0	7300	20
1	61	80	7495			0			7495		1989-07-10	410	410	4409	412	410 4409 412	0		2016-12-31	1969-01-01	17531	3	3	3	3	3	1	0	0	0	0	0	0	0	0	0	0	0	7495	2	7495	20.5342	1				0	7300	20
0	61	74	5474			0			5474		1983-12-28	25890					0		2016-12-31	1969-01-01	17531	3	2	2	3	3	1	0	0	0	0	0	0	1	1	0	0	0	5474	2	5474	14.9973	1				2	5474	14.9973
0	60	76	5894			0			5894		1985-02-20	41290	44090	48500		44090 48500	0		2016-12-31	1969-01-01	17531	2	2	2	2	3	1	0	0	0	0	0	1	1	1	1	0	0	5894	2	5894	16.1479	1				2	5894	16.1479
1	60	79	7256			0			7256		1988-11-13	431	431	4289	485	431 4289 485 8520 E9289	0		2016-12-31	1969-01-01	17531	2	2	3	1	3	1	0	0	0	1	0	1	1	0	1	0	1	7256	2	7256	19.8795	1				2	7256	19.8795
1	60	63	1433			0			1433		1972-12-04	43690					0		2016-12-31	1969-01-01	17531	3	2	2	2	3	1	0	0	0	0	0	0	1	1	1	0	0	1433	2	1433	3.92603	1				2	1433	3.92603
0	60	81	7761			0			7761		1990-04-02	193	193	486		193 486	0		2016-12-31	1969-01-01	17531	2	2	2	1	3	1	0	0	0	1	0	1	1	1	1	0	1	7761	2	7761	21.263	1				0	7300	20
0	60	78	6899			1	820A	1987-11-13	6890	78	1987-11-22	887	7855	514	9971	7855 514 9971 8208 E887 E8789	1	8208	2016-12-31	1969-01-01	17531	3	2	2	3	3	1	0	0	0	0	0	0	1	1	0	0	0	6899	1	6890	18.8767	1				1	6890	18.8767
0	60	82	8220			0			8220		1991-07-05	4939	4939			4939	0		2016-12-31	1969-01-01	17531	2	3	3	3	3	1	0	0	0	0	0	1	0	0	0	0	0	8220	2	8220	22.5205	1				0	7300	20
1	60	77	6387			0			6387		1986-06-28	49200	51400	48600	18500	51400 48600 18500	0		2016-12-31	1969-01-01	17531	2	1	3	2	3	1	0	1	0	0	0	1	1	0	1	0	1	6387	2	6387	17.4986	1				2	6387	17.4986
0	60	84	8931			0			8931		1993-06-15	2989	797	2989	4379	797 2989 4379	0		2016-12-31	1969-01-01	17531	2	2	3	3	3	1	0	0	0	0	0	1	1	0	0	0	0	8931	2	8931	24.4685	1				0	7300	20
0	60	78	6672			0			6672		1987-04-09	1890	1890	1991	2500	1890 1991 2500 4140	0		2016-12-31	1969-01-01	17531	3	2	3	3	3	1	0	0	0	0	0	0	1	0	0	0	0	6672	2	6672	18.2795	1				2	6672	18.2795
0	60	92	12039			0			12039		2001-12-18	I5099	R54	I5099	I10	R54 I5099 I10 I48	0		2016-12-31	1969-01-01	17531	1	1	3	1	2	1	1	1	0	1	0	1	1	0	1	1	1	12039	2	12039	32.9836	1				0	7300	20
1	60	71	4356			0			4356		1980-12-05	41090	41290			41290	0		2016-12-31	1969-01-01	17531	1	1	2	1	2	1	1	1	0	1	0	1	1	1	1	1	1	4356	2	4356	11.9342	1				2	4356	11.9342
1	60	86	9638			0			9638		1995-05-23	2900	7994	2900		7994 2900	0		2016-12-31	1969-01-01	17531	2	3	3	3	3	1	0	0	0	0	0	1	0	0	0	0	0	9638	2	9638	26.4055	1				0	7300	20
1	60	90	10990			0			10990		1999-02-03	I251	I5090	I251		I5090 I251	0		2016-12-31	1969-01-01	17531	3	3	3	3	3	1	0	0	0	0	0	0	0	0	0	0	0	10990	2	10990	30.1096	1				0	7300	20
1	60	88	10407			1	S721	1996-12-31	10226	88	1997-06-30	F031	E41	F031	T931	E41 F031 T931 Y86 H409 I5199 H540	0		2016-12-31	1969-01-01	17531	2	2	3	3	2	1	0	0	0	0	0	1	1	0	0	1	0	10407	1	10226	28.0164	1				0	7300	20
0	60	84	8884			0			8884		1993-04-29	4409	4409	4919		4409 4919	0		2016-12-31	1969-01-01	17531	2	2	3	2	3	1	0	0	0	0	0	1	1	0	1	0	0	8884	2	8884	24.3397	1				0	7300	20
0	60	95	12949			1	812	1973-04-17	1567	64	2004-06-15	I219	I219	I209	D649	I219 I209 D649	0		2016-12-31	1969-01-01	17531	2	2	2	2	3	1	0	0	0	0	0	1	1	1	1	0	0	12949	1	1567	4.29315	1				1	1567	4.29315
1	60	61	741			0			741		1971-01-12	57100	45600			45600	0		2016-12-31	1969-01-01	17531	2	2	3	2	2	1	0	0	0	0	0	1	1	0	1	1	0	741	2	741	2.03014	1				2	741	2.03014
0	60	68	3237			0			3237		1977-11-12	41090					0		2016-12-31	1969-01-01	17531	3	2	2	3	3	1	0	0	0	0	0	0	1	1	0	0	0	3237	2	3237	8.86849	1				2	3237	8.86849
1	60	94	12741			0			12741		2003-11-20	E119	N10	E119	I709	N10 E119 I709	0		2016-12-31	1969-01-01	17531	2	3	2	3	3	1	0	0	0	0	0	1	0	1	0	0	0	12741	2	12741	34.9068	1				0	7300	20
0	60	96	13393			1	S720	2002-05-28	12200	93	2005-09-02	I251	R579	I251	I709	R579 I251 I709 J180	0		2016-12-31	1969-01-01	17531	3	2	3	3	3	1	0	0	0	0	0	0	1	0	0	0	0	13393	1	12200	33.4247	1				0	7300	20
0	60	87	9902			1	820C	1993-04-17	8872	84	1996-02-11	413	7855	413	4409	7855 413 4409	0		2016-12-31	1969-01-01	17531	3	3	3	2	3	1	0	0	0	0	0	0	0	0	1	0	0	9902	1	8872	24.3068	1				0	7300	20
0	60	81	7725			0			7725		1990-02-25	410	410			410	0		2016-12-31	1969-01-01	17531	3	2	3	2	3	1	0	0	0	0	0	0	1	0	1	0	0	7725	2	7725	21.1644	1				0	7300	20
1	60	62	815			0			815		1971-03-27	48100					0		2016-12-31	1969-01-01	17531	1	1	2	2	3	1	1	1	0	0	0	1	1	1	1	0	1	815	2	815	2.23288	1				2	815	2.23288
1	60	78	6937			0			6937		1987-12-30	185	4511	9972	185	4511 9972 185 E8789 E9622	0		2016-12-31	1969-01-01	17531	3	3	3	3	3	1	0	0	0	0	0	0	0	0	0	0	0	6937	2	6937	19.0055	1				2	6937	19.0055
0	60	82	8414			0			8414		1992-01-15	410	4299	410		4299 410	0		2016-12-31	1969-01-01	17531	3	2	2	3	3	1	0	0	0	0	0	0	1	1	0	0	0	8414	2	8414	23.0521	1				0	7300	20
0	60	71	4185			0			4185		1980-06-17	56210	56700			56700	0		2016-12-31	1969-01-01	17531	1	1	3	1	2	1	1	1	0	1	0	1	1	0	1	1	1	4185	2	4185	11.4658	1				2	4185	11.4658
0	60	72	4753			0			4753		1982-01-06	42800	59010			59010	0		2016-12-31	1969-01-01	17531	3	3	3	3	3	1	0	0	0	0	0	0	0	0	0	0	0	4753	2	4753	13.0219	1				2	4753	13.0219
0	60	76	6030			0			6030		1985-07-06	41090					0		2016-12-31	1969-01-01	17531	1	1	2	1	3	1	1	1	0	1	0	1	1	1	1	0	1	6030	2	6030	16.5205	1				2	6030	16.5205
0	60	91	11431			0			11431		2000-04-19	I219	R570	I219	I10	R570 I219 I10 M329 I252	0		2016-12-31	1969-01-01	17531	3	2	2	3	3	1	0	0	0	0	0	0	1	1	0	0	0	11431	2	11431	31.3178	1				0	7300	20
0	60	94	12732			0			12732		2003-11-11	I5099	R579	I5099		R579 I5099	0		2016-12-31	1969-01-01	17531	3	3	3	3	3	1	0	0	0	0	0	0	0	0	0	0	0	12732	2	12732	34.8822	1				0	7300	20
0	60	89	10990			0			10990		1999-02-03	J841	I219	I5091	J841	I219 I5091 J841 I209 I10 M8199	0		2016-12-31	1969-01-01	17531	2	2	3	3	3	1	0	0	0	0	0	1	1	0	0	0	0	10990	2	10990	30.1096	1				0	7300	20
0	60	83	8759			0			8759		1992-12-25	4379	7806	2780	7994	7806 2780 7994 4379 7283	0		2016-12-31	1969-01-01	17531						1										0		8759	2	8759	23.9973	0
0	60	87	10132			1	820C	1987-10-21	6867	78	1996-09-28	5939	5939	2041	2859	5939 2041 2859 4149 4273 4299	0		2016-12-31	1969-01-01	17531	2	2	3	3	3	1	0	0	0	0	0	1	1	0	0	0	0	10132	1	6867	18.8137	1				1	6867	18.8137
1	60	72	4502			0			4502		1981-04-30	25090	42800			42800	0		2016-12-31	1969-01-01	17531	1	2	1	1	2	1	1	0	1	1	0	1	1	1	1	1	1	4502	2	4502	12.3342	1				2	4502	12.3342
0	60	95	13031			0			13031		2004-09-05	R54	R54			R54	0		2016-12-31	1969-01-01	17531	3	3	2	3	3	1	0	0	0	0	0	0	0	1	0	0	0	13031	2	13031	35.7014	1				0	7300	20
0	60	82	8170			0			8170		1991-05-16	436	436	4019		436 4019	0		2016-12-31	1969-01-01	17531	2	1	2	2	3	1	0	1	0	0	0	1	1	1	1	0	1	8170	2	8170	22.3836	1				0	7300	20
1	60	91	11722			0			11722		2001-02-04	I64	J189	I64	I709	J189 I64 I709	0		2016-12-31	1969-01-01	17531	2	3	3	3	3	1	0	0	0	0	0	1	0	0	0	0	0	11722	2	11722	32.1151	1				0	7300	20
0	60	81	8040			1	821	1988-05-20	7079	79	1991-01-06	410	410	4409	486	410 4409 486	0		2016-12-31	1969-01-01	17531	1	1	2	1	1	1	1	1	0	1	1	1	1	1	1	1	1	8040	1	7079	19.3945	1				1	7079	19.3945
0	60	96	13239			0			13239		2005-04-01	J690	J690	I5099	I10	J690 I5099 I10 K529	0		2016-12-31	1969-01-01	17531	3	2	3	3	3	1	0	0	0	0	0	0	1	0	0	0	0	13239	2	13239	36.2712	1				0	7300	20
0	60	82	8241			0			8241		1991-07-26	2503	5849	2503		5849 2503	0		2016-12-31	1969-01-01	17531	2	2	2	1	1	1	0	0	0	1	1	1	1	1	1	1	1	8241	2	8241	22.5781	1				0	7300	20
1	60	90	11219			0			11219		1999-09-20	I219	I219	J189		I219 J189	0		2016-12-31	1969-01-01	17531	3	3	3	3	3	1	0	0	0	0	0	0	0	0	0	0	0	11219	2	11219	30.737	1				0	7300	20
0	60					0			17531								0		2016-12-31	1969-01-01	17531						0										0		17531	0	17531	48.0301	0
1	60	93	12165			1	S721	2000-11-26	11652	91	2002-04-23	I259	I469	I259	R54	I469 I259 R54	0		2016-12-31	1969-01-01	17531	3	2	2	2	3	1	0	0	0	0	0	0	1	1	1	0	0	12165	1	11652	31.9233	1				0	7300	20
1	60	67	2944			0			2944		1977-01-23	44190	44090			44090	0		2016-12-31	1969-01-01	17531	3	2	3	3	2	1	0	0	0	0	0	0	1	0	0	1	0	2944	2	2944	8.06575	1				2	2944	8.06575
0	60	76	6150			0			6150		1985-11-03	42400	25060			25060	0		2016-12-31	1969-01-01	17531	1	2	1	2	2	1	1	0	1	0	0	1	1	1	1	1	1	6150	2	6150	16.8493	1				2	6150	16.8493
0	60	78	6905			0			6905		1987-11-28	5672	485	5672		485 5672	0		2016-12-31	1969-01-01	17531	1	1	3	2	2	1	1	1	0	0	0	1	1	0	1	1	1	6905	2	6905	18.9178	1				2	6905	18.9178
0	60	86	9649			1	820A	1995-04-21	9606	86	1995-06-03	887	4299	9981	8208	4299 9981 8208 E887 E8789 2900	1	8208	2016-12-31	1969-01-01	17531	3	3	3	3	3	1	0	0	0	0	0	0	0	0	0	0	0	9649	1	9606	26.3178	1				0	7300	20
1	60	75	5623			0			5623		1984-05-25	18500	59320			59320	0		2016-12-31	1969-01-01	17531						1										0		5623	2	5623	15.4055	0				2	5623	15.4055
1	60	88	10529			0			10529		1997-10-30	F031	R579	R54	F031	R579 R54 F031	0		2016-12-31	1969-01-01	17531	3	2	3	3	3	1	0	0	0	0	0	0	1	0	0	0	0	10529	2	10529	28.8466	1				0	7300	20
1	60	77	6611			0			6611		1987-02-07	4409	4409	4151		4409 4151	0		2016-12-31	1969-01-01	17531	2	1	1	2	3	1	0	1	1	0	0	1	1	1	1	0	1	6611	2	6611	18.1123	1				2	6611	18.1123
0	60	63	1185			0			1185		1972-03-31	41290					0		2016-12-31	1969-01-01	17531	3	3	3	2	3	1	0	0	0	0	0	0	0	0	1	0	0	1185	2	1185	3.24658	1				2	1185	3.24658
0	60	99	14634			0			14634		2009-01-25	I5090	I5090	I709		I5090 I709	0		2016-12-31	1969-01-01	17531	2	2	3	2	3	1	0	0	0	0	0	1	1	0	1	0	0	14634	2	14634	40.0932	1				0	7300	20
1	60	63	1303			0			1303		1972-07-27	83200					0		2016-12-31	1969-01-01	17531	3	2	2	3	3	1	0	0	0	0	0	0	1	1	0	0	0	1303	2	1303	3.56986	1				2	1303	3.56986
0	60	72	4689			0			4689		1981-11-03	57190	45200	44420	53290	45200 44420 53290 42600	0		2016-12-31	1969-01-01	17531	1	2	3	1	3	1	1	0	0	1	0	1	1	0	1	0	1	4689	2	4689	12.8466	1				2	4689	12.8466
1	60	84	8871			0			8871		1993-04-16	4140	4289	4140	4273	4289 4140 4273 438 -431	0		2016-12-31	1969-01-01	17531	3	3	3	3	3	1	0	0	0	0	0	0	0	0	0	0	0	8871	2	8871	24.3041	1				0	7300	20
0	60	95	12916			1	S720	2000-10-25	11620	91	2004-05-13	F031	J189	R53	D849	J189 R53 D849 F031	0		2016-12-31	1969-01-01	17531	3	3	3	3	3	1	0	0	0	0	0	0	0	0	0	0	0	12916	1	11620	31.8356	1				0	7300	20
0	60	92	11848			0			11848		2001-06-10	I209	I64	I5099	I209	I64 I5099 I209	0		2016-12-31	1969-01-01	17531	2	2	2	2	2	1	0	0	0	0	0	1	1	1	1	1	0	11848	2	11848	32.4603	1				0	7300	20
1	60	76	6113			0			6113		1985-09-27	42700	17400			17400	0		2016-12-31	1969-01-01	17531						1										0		6113	2	6113	16.7479	0				2	6113	16.7479
0	60	89	10704			0			10704		1998-04-23	I48	I5099	I48	I10	I5099 I48 I10 F039	0		2016-12-31	1969-01-01	17531	3	3	3	3	3	1	0	0	0	0	0	0	0	0	0	0	0	10704	2	10704	29.326	1				0	7300	20
0	60	74	5210			0			5210		1983-04-08	43890	49200	59010	17400	49200 59010 17400	0		2016-12-31	1969-01-01	17531	2	1	1	1	3	1	0	1	1	1	0	1	1	1	1	0	1	5210	2	5210	14.274	1				2	5210	14.274
1	60	83	8583			0			8583		1992-07-02	486	486	7855	797	486 7855 797	0		2016-12-31	1969-01-01	17531	1	1	3	1	2	1	1	1	0	1	0	1	1	0	1	1	1	8583	2	8583	23.5151	1				0	7300	20
0	60	75	5726			0			5726		1984-09-05	43090	42900			42900	0		2016-12-31	1969-01-01	17531	1	1	2	1	2	1	1	1	0	1	0	1	1	1	1	1	1	5726	2	5726	15.6877	1				2	5726	15.6877
0	60	74	5540			0			5540		1984-03-03	44490	44090			44090	0		2016-12-31	1969-01-01	17531	1	1	1	3	3	1	1	1	1	0	0	1	1	1	0	0	1	5540	2	5540	15.1781	1				2	5540	15.1781
1	60	73	5095			0			5095		1982-12-14	41090	49200			49200	0		2016-12-31	1969-01-01	17531	2	2	3	3	3	1	0	0	0	0	0	1	1	0	0	0	0	5095	2	5095	13.9589	1				2	5095	13.9589
0	60	85	9448			0			9448		1994-11-14	410	410	4140	4241	410 4140 4241	0		2016-12-31	1969-01-01	17531	3	2	2	1	3	1	0	0	0	1	0	0	1	1	1	0	1	9448	2	9448	25.8849	1				0	7300	20
1	60	84	9326			0			9326			410	410	4149		410 4149	0		2016-12-31	1969-01-01	17531	2	2	2	3	3	1	0	0	0	0	0	1	1	1	0	0	0	9326	2	9326	25.5507	1				0	7300	20
1	60	79	7055			0			7055		1988-04-26	1890	4289	1890		4289 1890	0		2016-12-31	1969-01-01	17531	3	3	2	3	3	1	0	0	0	0	0	0	0	1	0	0	0	7055	2	7055	19.3288	1				2	7055	19.3288
0	60	84	9026			0			9026		1993-09-18	7531	7994	585	7531	7994 585 7531	0		2016-12-31	1969-01-01	17531	3	3	2	1	3	1	0	0	0	1	0	0	0	1	1	0	1	9026	2	9026	24.7288	1				0	7300	20
0	60	93	12158			1	S722	2002-03-11	12122	92	2002-04-16	F019	F019	J189	N390	F019 J189 N390 I5191	0		2016-12-31	1969-01-01	17531	1	1	3	1	1	1	1	1	0	1	1	1	1	0	1	1	1	12158	1	12122	33.211	1				0	7300	20
0	60	63	1190			0			1190		1972-04-05	19300					0		2016-12-31	1969-01-01	17531	2	2	2	2	3	1	0	0	0	0	0	1	1	1	1	0	0	1190	2	1190	3.26027	1				2	1190	3.26027
0	60	83	8827			0			8827		1993-03-03	2900	486	2900	6161	486 2900 6161	0		2016-12-31	1969-01-01	17531	2	2	3	3	3	1	0	0	0	0	0	1	1	0	0	0	0	8827	2	8827	24.1836	1				0	7300	20
0	60	72	4826			0			4826		1982-03-20	25060	03890			03890	0		2016-12-31	1969-01-01	17531	2	2	2	2	3	1	0	0	0	0	0	1	1	1	1	0	0	4826	2	4826	13.2219	1				2	4826	13.2219
0	60	74	5583			0			5583			45490	45300	45000		45300 45000	0		2016-12-31	1969-01-01	17531	2	3	3	3	3	1	0	0	0	0	0	1	0	0	0	0	0	5583	2	5583	15.2959	1				2	5583	15.2959
0	60	90	11345			0			11345		2000-01-24	I709	R579	I709		R579 I709	0		2016-12-31	1969-01-01	17531	1	1	2	2	2	1	1	1	0	0	0	1	1	1	1	1	1	11345	2	11345	31.0822	1				0	7300	20
1	60	78	6947			0			6947		1988-01-09	4912	7860	492	4912	7860 492 4912	0		2016-12-31	1969-01-01	17531	2	3	3	3	3	1	0	0	0	0	0	1	0	0	0	0	0	6947	2	6947	19.0329	1				2	6947	19.0329
0	60	79	7311			1	820C	1988-12-14	7287	79	1989-01-07	888	486	8202	E888	486 8202 E888 E8789 4019	1	8202	2016-12-31	1969-01-01	17531	3	3	2	3	3	1	0	0	0	0	0	0	0	1	0	0	0	7311	1	7287	19.9644	1				1	7287	19.9644
0	60	65	2255			0			2255		1975-03-06	58200					0		2016-12-31	1969-01-01	17531	1	1	1	1	1	1	1	1	1	1	1	1	1	1	1	1	1	2255	2	2255	6.17808	1				2	2255	6.17808
0	60	88	10447			1	820A	1992-05-18	8538	83	1997-08-09	I5191	I5191			I5191	0		2016-12-31	1969-01-01	17531	2	2	3	1	2	1	0	0	0	1	0	1	1	0	1	1	1	10447	1	8538	23.3918	1				0	7300	20
0	60	80	7421			0			7421		1989-04-27	4349	4349	4409		4349 4409	0		2016-12-31	1969-01-01	17531	2	2	3	3	3	1	0	0	0	0	0	1	1	0	0	0	0	7421	2	7421	20.3315	1				0	7300	20
0	60	85	9602			0			9602		1995-04-17	2502	2502	311		2502 311	0		2016-12-31	1969-01-01	17531	3	3	3	3	3	1	0	0	0	0	0	0	0	0	0	0	0	9602	2	9602	26.3068	1				0	7300	20
0	60	78	6768			0			6768		1987-07-14	1536	410	5938	1536	410 5938 1536 1977 4416 4439	0		2016-12-31	1969-01-01	17531						1										0		6768	2	6768	18.5425	0				2	6768	18.5425
0	60	77	6483			0			6483		1986-10-02	55300	56010	31590	59100	56010 31590 59100 44090	0		2016-12-31	1969-01-01	17531						1										0		6483	2	6483	17.7616	0				2	6483	17.7616
1	60	83	8536			1	820A	1991-09-23	5788	75	1992-05-16	4660	4660	2849	7199	4660 2849 7199 E8784 7283	0		2016-12-31	1969-01-01	17531	1	1	2	1	3	1	1	1	0	1	0	1	1	1	1	0	1	8536	1	5788	15.8575	1				1	5788	15.8575
1	60	85	9458			1	820A	1993-10-20	9058	84	1994-11-24	4280	4280	797		4280 797	0		2016-12-31	1969-01-01	17531	3	3	3	3	3	1	0	0	0	0	0	0	0	0	0	0	0	9458	1	9058	24.8164	1				0	7300	20
1	60	78	7045			0			7045		1988-04-16	4912	486	4912	492	486 4912 492 4019 185	0		2016-12-31	1969-01-01	17531	2	2	3	2	3	1	0	0	0	0	0	1	1	0	1	0	0	7045	2	7045	19.3014	1				2	7045	19.3014
1	60	89	11008			0			11008		1999-02-21	I5090	I5090			I5090	0		2016-12-31	1969-01-01	17531	2	2	3	3	3	1	0	0	0	0	0	1	1	0	0	0	0	11008	2	11008	30.1589	1				0	7300	20
0	60	80	7670			1	820	1985-01-28	5801	75	1990-01-01	3940	4341	4219	4249	4341 4219 4249 3940 1536	0		2016-12-31	1969-01-01	17531	2	2	2	2	3	1	0	0	0	0	0	1	1	1	1	0	0	7670	1	5801	15.8932	1				1	5801	15.8932
0	60	98	14024			0			14024		2007-05-26	I709	R54	I709		R54 I709	0		2016-12-31	1969-01-01	17531	3	2	2	2	3	1	0	0	0	0	0	0	1	1	1	0	0	14024	2	14024	38.4219	1				0	7300	20
1	60	92	11859			0			11859		2001-06-21	F031	R579	F031	R54	R579 F031 R54 C61	0		2016-12-31	1969-01-01	17531	3	2	3	3	3	1	0	0	0	0	0	0	1	0	0	0	0	11859	2	11859	32.4904	1				0	7300	20
1	60	65	2101			0			2101		1974-10-03	41290					0		2016-12-31	1969-01-01	17531	2	3	3	2	3	1	0	0	0	0	0	1	0	0	1	0	0	2101	2	2101	5.75616	1				2	2101	5.75616
1	60	70	3787			0			3787		1979-05-16	44190					0		2016-12-31	1969-01-01	17531	2	2	2	3	3	1	0	0	0	0	0	1	1	1	0	0	0	3787	2	3787	10.3753	1				2	3787	10.3753
1	60	70	3786			0			3786		1979-05-15	18500					0		2016-12-31	1969-01-01	17531	3	2	3	2	3	1	0	0	0	0	0	0	1	0	1	0	0	3786	2	3786	10.3726	1				2	3786	10.3726
0	60	95	13185			1	S720	2000-02-18	11370	90	2005-02-06	X590	R688	R54	R633	R688 R54 R633 S4230 X590 Z924	0		2016-12-31	1969-01-01	17531	3	2	2	2	3	1	0	0	0	0	0	0	1	1	1	0	0	13185	1	11370	31.1507	1				0	7300	20
0	60	73	5219			0			5219		1983-04-17	14890	48500	41290		48500 41290	0		2016-12-31	1969-01-01	17531	3	2	2	2	3	1	0	0	0	0	0	0	1	1	1	0	0	5219	2	5219	14.2986	1				2	5219	14.2986
1	60	85	9307			0			9307		1994-06-26	438	485	438	2500	485 438 2500	0		2016-12-31	1969-01-01	17531	3	2	3	2	3	1	0	0	0	0	0	0	1	0	1	0	0	9307	2	9307	25.4986	1				0	7300	20
0	60	89	11020			0			11020		1999-03-05	I619	I619	E149		I619 E149	0		2016-12-31	1969-01-01	17531	2	2	2	3	3	1	0	0	0	0	0	1	1	1	0	0	0	11020	2	11020	30.1918	1				0	7300	20
1	60	88	10606			0			10606			J448	J180	J411	J439	J180 J411 J439 C61 I709 R688	0		2016-12-31	1969-01-01	17531	2	2	2	3	3	1	0	0	0	0	0	1	1	1	0	0	0	10606	2	10606	29.0575	1				0	7300	20
1	60	80	7653			0			7653		1989-12-15	2030	2030	4280		2030 4280	0		2016-12-31	1969-01-01	17531	3	3	3	3	3	1	0	0	0	0	0	0	0	0	0	0	0	7653	2	7653	20.9671	1				0	7300	20
0	60	80	7718			1	820A	1989-10-28	7605	80	1990-02-18	492	4299	492		4299 492	0		2016-12-31	1969-01-01	17531	2	2	3	3	3	1	0	0	0	0	0	1	1	0	0	0	0	7718	1	7605	20.8356	1				0	7300	20
0	60	86	9837			0			9837		1995-12-08	4379	7855	4379	4379	7855 4379 4379 3429	0		2016-12-31	1969-01-01	17531	2	2	2	3	3	1	0	0	0	0	0	1	1	1	0	0	0	9837	2	9837	26.9507	1				0	7300	20
0	60	77	6469			0			6469		1986-09-18	41090	25090			25090	0		2016-12-31	1969-01-01	17531	2	3	2	2	3	1	0	0	0	0	0	1	0	1	1	0	0	6469	2	6469	17.7233	1				2	6469	17.7233
0	60	85	9589			0			9589		1995-04-04	4292	4282	4292	2500	4282 4292 2500	0		2016-12-31	1969-01-01	17531	2	2	3	2	2	1	0	0	0	0	0	1	1	0	1	1	0	9589	2	9589	26.2712	1				0	7300	20
0	60	90	11390			0			11390		2000-03-09	I251	I5090	I251	I739	I5090 I251 I739 F019	0		2016-12-31	1969-01-01	17531	2	2	2	2	3	1	0	0	0	0	0	1	1	1	1	0	0	11390	2	11390	31.2055	1				0	7300	20
0	60					0			17531								0		2016-12-31	1969-01-01	17531						0										0		17531	0	17531	48.0301	0
1	60	74	5474			0			5474		1983-12-28	41090	41290			41290	0		2016-12-31	1969-01-01	17531						1										0		5474	2	5474	14.9973	0				2	5474	14.9973
0	60	83	8638			1	820A	1992-07-28	8609	83	1992-08-26	4029	4282	514	4019	4282 514 4019 2500 E9323 8210 E887 E8789	1	8210	2016-12-31	1969-01-01	17531	2	3	3	2	3	1	0	0	0	0	0	1	0	0	1	0	0	8638	1	8609	23.5863	1				0	7300	20
0	60	79	7189			0			7189		1988-09-07	1749	1749	1991	7890	1749 1991 7890 7870 E8789	0		2016-12-31	1969-01-01	17531	3	2	2	3	3	1	0	0	0	0	0	0	1	1	0	0	0	7189	2	7189	19.6959	1				2	7189	19.6959
0	60	77	6468			0			6468		1986-09-17	16210					0		2016-12-31	1969-01-01	17531	3	2	2	2	2	1	0	0	0	0	0	0	1	1	1	1	0	6468	2	6468	17.7205	1				2	6468	17.7205
0	60	89	10977			0			10977		1999-01-21	I259	I5090	I5091	I259	I5090 I5091 I259 N189	0		2016-12-31	1969-01-01	17531	3	2	2	2	3	1	0	0	0	0	0	0	1	1	1	0	0	10977	2	10977	30.074	1				0	7300	20
0	60	78	6810			0			6810		1987-08-25	410	410	2506	7854	410 2506 7854 1369	0		2016-12-31	1969-01-01	17531	3	2	3	3	3	1	0	0	0	0	0	0	1	0	0	0	0	6810	2	6810	18.6575	1				2	6810	18.6575
1	60	82	8297			0			8297		1991-09-20	1533	514	1533		514 1533	0		2016-12-31	1969-01-01	17531						1										0		8297	2	8297	22.7315	0
1	60	73	5266			0			5266		1983-06-03	53190	41290	44090	57790	41290 44090 57790	0		2016-12-31	1969-01-01	17531	1	1	2	2	3	1	1	1	0	0	0	1	1	1	1	0	1	5266	2	5266	14.4274	1				2	5266	14.4274
1	60	89	11039			0			11039		1999-03-24	I5099	I5099	E149	I691	I5099 E149 I691	0		2016-12-31	1969-01-01	17531	3	3	3	2	3	1	0	0	0	0	0	0	0	0	1	0	0	11039	2	11039	30.2438	1				0	7300	20
1	60	74	5387			0			5387		1983-10-02	42410	44090			44090	0		2016-12-31	1969-01-01	17531	1	2	2	2	3	1	1	0	0	0	0	1	1	1	1	0	1	5387	2	5387	14.7589	1				2	5387	14.7589
1	60	97	14018			0			14018		2007-05-20	I64	I6409	G819	I10	I6409 G819 I10 I709 F019 H409 I6949 H819	0		2016-12-31	1969-01-01	17531	3	2	3	3	3	1	0	0	0	0	0	0	1	0	0	0	0	14018	2	14018	38.4055	1				0	7300	20
1	60	83	8583			1	820W	1987-10-26	6872	78	1992-07-02	4273	4299	4019	4273	4299 4019 4273 2901 -3310	0		2016-12-31	1969-01-01	17531	1	1	2	2	3	1	1	1	0	0	0	1	1	1	1	0	1	8583	1	6872	18.8274	1				1	6872	18.8274
0	60	62	972			0			972		1971-08-31	41090	43790	44090	25000	43790 44090 25000	0		2016-12-31	1969-01-01	17531	3	2	2	2	3	1	0	0	0	0	0	0	1	1	1	0	0	972	2	972	2.66301	1				2	972	2.66301
0	60	79	7392			0			7392		1989-03-29	4449	7854	4449	E8789	7854 4449 E8789 4409 438	0		2016-12-31	1969-01-01	17531	3	3	3	2	3	1	0	0	0	0	0	0	0	0	1	0	0	7392	2	7392	20.2521	1				0	7300	20
1	60	63	1452			0			1452		1972-12-23	16300					0		2016-12-31	1969-01-01	17531	3	2	3	3	3	1	0	0	0	0	0	0	1	0	0	0	0	1452	2	1452	3.97808	1				2	1452	3.97808
0	60	76	6361			0			6361		1986-06-02	41090	41290	44190		41290 44190	0		2016-12-31	1969-01-01	17531	2	2	2	2	3	1	0	0	0	0	0	1	1	1	1	0	0	6361	2	6361	17.4274	1				2	6361	17.4274
1	60	81	7930			0			7930		1990-09-18	4148	4289	4148	3320	4289 4148 3320 438	0		2016-12-31	1969-01-01	17531	3	2	2	3	3	1	0	0	0	0	0	0	1	1	0	0	0	7930	2	7930	21.726	1				0	7300	20
0	60					0			17531								0		2016-12-31	1969-01-01	17531	3	2	3	3	3	0	0	0	0	0	0	0	1	0	0	0	0	17531	0	17531	48.0301	1				0	7300	20
0	60	69	3815			0			3815		1979-06-13	17400					0		2016-12-31	1969-01-01	17531	3	2	2	3	3	1	0	0	0	0	0	0	1	1	0	0	0	3815	2	3815	10.4521	1				2	3815	10.4521
1	60	87	10242			1	S722	1997-01-03	10225	87	1997-01-16	C61	C61	M8445		C61 M8445	0		2016-12-31	1969-01-01	17531	3	3	3	3	3	1	0	0	0	0	0	0	0	0	0	0	0	10242	1	10225	28.0137	1				0	7300	20
1	60	93	12419			0			12419		2003-01-02	C457	C457	N390		C457 N390	0		2016-12-31	1969-01-01	17531	2	3	3	2	3	1	0	0	0	0	0	1	0	0	1	0	0	12419	2	12419	34.0247	1				0	7300	20
1	60	95	13047			0			13047		2004-09-21	I639	I639	F039		I639 F039	0		2016-12-31	1969-01-01	17531	3	3	3	3	3	1	0	0	0	0	0	0	0	0	0	0	0	13047	2	13047	35.7452	1				0	7300	20
1	60	82	8325			0			8325		1991-10-18	4140	4289	4140	4409	4289 4140 4409 490 5908	0		2016-12-31	1969-01-01	17531	1	2	2	1	2	1	1	0	0	1	0	1	1	1	1	1	1	8325	2	8325	22.8082	1				0	7300	20
0	60	90	11350			0			11350		2000-01-29	I219	I219	I259	I10	I219 I259 I10	0		2016-12-31	1969-01-01	17531	3	2	3	3	3	1	0	0	0	0	0	0	1	0	0	0	0	11350	2	11350	31.0959	1				0	7300	20
1	60	72	4610			0			4610		1981-08-16	41090	41290			41290	0		2016-12-31	1969-01-01	17531	3	3	3	3	3	1	0	0	0	0	0	0	0	0	0	0	0	4610	2	4610	12.6301	1				2	4610	12.6301
0	60	87	10078			1	820C	1990-08-29	7910	81	1996-08-05	410	410	4019		410 4019	0		2016-12-31	1969-01-01	17531	3	2	3	3	3	1	0	0	0	0	0	0	1	0	0	0	0	10078	1	7910	21.6712	1				0	7300	20
0	60	95	13131			1	S722	2002-10-28	12353	93	2004-12-14	F329	R579	R53	F329	R579 R53 F329 N390 N739	0		2016-12-31	1969-01-01	17531	2	2	2	3	3	1	0	0	0	0	0	1	1	1	0	0	0	13131	1	12353	33.8438	1				0	7300	20
1	60	78	6906			0			6906		1987-11-29	410	4289	410		4289 410	0		2016-12-31	1969-01-01	17531	3	2	3	3	3	1	0	0	0	0	0	0	1	0	0	0	0	6906	2	6906	18.9205	1				2	6906	18.9205
0	60	84	9309			0			9309		1994-06-28	4140	4282	4140		4282 4140	0		2016-12-31	1969-01-01	17531	3	3	3	3	3	1	0	0	0	0	0	0	0	0	0	0	0	9309	2	9309	25.5041	1				0	7300	20
1	60	71	4257			0			4257		1980-08-28	16210	49100	49200		49100 49200	0		2016-12-31	1969-01-01	17531	2	2	3	3	3	1	0	0	0	0	0	1	1	0	0	0	0	4257	2	4257	11.663	1				2	4257	11.663
1	60					0			17531								0		2016-12-31	1969-01-01	17531						0										0		17531	0	17531	48.0301	0
0	60	66	2526			0			2526		1975-12-02	20300	25000	46600	48500	25000 46600 48500	0		2016-12-31	1969-01-01	17531						1										0		2526	2	2526	6.92055	0				2	2526	6.92055
1	60	76	6097			0			6097		1985-09-11	41090					0		2016-12-31	1969-01-01	17531	2	1	2	3	3	1	0	1	0	0	0	1	1	1	0	0	1	6097	2	6097	16.7041	1				2	6097	16.7041
1	60	91	11881			0			11881		2001-07-13	J459	R54	J459	I48	R54 J459 I48	0		2016-12-31	1969-01-01	17531	2	3	3	3	3	1	0	0	0	0	0	1	0	0	0	0	0	11881	2	11881	32.5507	1				0	7300	20
0	60	63	1529			0			1529		1973-03-10	43100	40100			40100	0		2016-12-31	1969-01-01	17531	1	1	2	1	2	1	1	1	0	1	0	1	1	1	1	1	1	1529	2	1529	4.18904	1				2	1529	4.18904
1	60	72	4850			0			4850		1982-04-13	34790					0		2016-12-31	1969-01-01	17531	3	3	3	3	3	1	0	0	0	0	0	0	0	0	0	0	0	4850	2	4850	13.2877	1				2	4850	13.2877
1	60	74	5575			0			5575		1984-04-07	41000	41200	40200		41200 40200	0		2016-12-31	1969-01-01	17531	3	3	3	3	3	1	0	0	0	0	0	0	0	0	0	0	0	5575	2	5575	15.274	1				2	5575	15.274
0	60	89	11148			1	820A	1991-04-26	8150	81	1999-07-11	K519	R53	K519	N390	R53 K519 N390	0		2016-12-31	1969-01-01	17531	2	2	2	2	3	1	0	0	0	0	0	1	1	1	1	0	0	11148	1	8150	22.3288	1				0	7300	20
1	60	89	10855			0			10855		1998-09-21	I64	R54	I64	E149	R54 I64 E149 R31	0		2016-12-31	1969-01-01	17531	3	3	3	3	3	1	0	0	0	0	0	0	0	0	0	0	0	10855	2	10855	29.7397	1				0	7300	20
0	60	89	10838			1	820C	1995-03-29	9583	85	1998-09-04	I5011	J81	I5091	I693	J81 I5091 I693	0		2016-12-31	1969-01-01	17531	2	2	2	2	2	1	0	0	0	0	0	1	1	1	1	1	0	10838	1	9583	26.2548	1				0	7300	20
0	60	91	11751			1	S720	1999-03-21	11036	89	2001-03-05	R54	I5091	R54		I5091 R54	0		2016-12-31	1969-01-01	17531	3	3	3	3	3	1	0	0	0	0	0	0	0	0	0	0	0	11751	1	11036	30.2356	1				0	7300	20
1	60	70	3880			0			3880		1979-08-17	14400	34200	44090	43690	34200 44090 43690	0		2016-12-31	1969-01-01	17531	3	3	3	3	3	1	0	0	0	0	0	0	0	0	0	0	0	3880	2	3880	10.6301	1				2	3880	10.6301
0	60	94	12949			0			12949		2004-06-15	I258	I469	I5099	I709	I469 I5099 I709 J449 I48 I258	0		2016-12-31	1969-01-01	17531	3	3	3	3	3	1	0	0	0	0	0	0	0	0	0	0	0	12949	2	12949	35.4767	1				0	7300	20
1	60	75	5722			0			5722		1984-09-01	15790					0		2016-12-31	1969-01-01	17531	2	2	3	3	3	1	0	0	0	0	0	1	1	0	0	0	0	5722	2	5722	15.6767	1				2	5722	15.6767
0	60	81	8125			0			8125		1991-04-01	4379	4379	4409		4379 4409	0		2016-12-31	1969-01-01	17531	3	2	3	3	3	1	0	0	0	0	0	0	1	0	0	0	0	8125	2	8125	22.2603	1				0	7300	20
0	60	94	12784			0			12784		2004-01-02	F329	R53	F329	I691	R53 F329 I691 L97 -L089 A46	0		2016-12-31	1969-01-01	17531	3	2	2	3	3	1	0	0	0	0	0	0	1	1	0	0	0	12784	2	12784	35.0247	1				0	7300	20
1	60	70	3886			0			3886		1979-08-23	41090	41290			41290	0		2016-12-31	1969-01-01	17531	2	3	3	3	3	1	0	0	0	0	0	1	0	0	0	0	0	3886	2	3886	10.6466	1				2	3886	10.6466
1	60	91	11649			0			11649		2000-11-23	I219	I219	I259	I48	I219 I259 I48 I5099 I209	0		2016-12-31	1969-01-01	17531	1	1	3	2	3	1	1	1	0	0	0	1	1	0	1	0	1	11649	2	11649	31.9151	1				0	7300	20
1	60	73	5161			0			5161		1983-02-18	41090	41290	25090	44440	41290 25090 44440	0		2016-12-31	1969-01-01	17531	2	2	2	2	3	1	0	0	0	0	0	1	1	1	1	0	0	5161	2	5161	14.1397	1				2	5161	14.1397
1	60	80	7725			1	820A	1986-09-01	6452	77	1990-02-25	4379	4379	7338	9053	4379 7338 9053 E9293 2900	0		2016-12-31	1969-01-01	17531	3	3	3	2	3	1	0	0	0	0	0	0	0	0	1	0	0	7725	1	6452	17.6767	1				1	6452	17.6767
1	60	96	13447			0			13447		2005-10-26	C61	J81	J189	C61	J81 J189 C61 I5099 I48	0		2016-12-31	1969-01-01	17531	2	2	2	2	3	1	0	0	0	0	0	1	1	1	1	0	0	13447	2	13447	36.8411	1				0	7300	20
1	60	83	8752			0			8752		1992-12-18	2989	2989	492	7070	2989 492 7070	0		2016-12-31	1969-01-01	17531	1	1	3	2	2	1	1	1	0	0	0	1	1	0	1	1	1	8752	2	8752	23.9781	1				0	7300	20
1	60	79	7207			0			7207		1988-09-25	410	4299	410	4409	4299 410 4409	0		2016-12-31	1969-01-01	17531	2	1	3	3	3	1	0	1	0	0	0	1	1	0	0	0	1	7207	2	7207	19.7452	1				2	7207	19.7452
0	60	86	9762			0			9762		1995-09-24	4140	4282	4149	4140	4282 4149 4140 7330	0		2016-12-31	1969-01-01	17531	2	2	2	3	3	1	0	0	0	0	0	1	1	1	0	0	0	9762	2	9762	26.7452	1				0	7300	20
1	60	90	11517			1	S720	2000-01-19	11340	90	2000-07-14	I219	R579	J960	I5199	R579 J960 I5199 I219 F031 R54 -E41 I209	0		2016-12-31	1969-01-01	17531	2	3	3	3	3	1	0	0	0	0	0	1	0	0	0	0	0	11517	1	11340	31.0685	1				0	7300	20
0	60	84	9092			0			9092		1993-11-23	4140	4299	4140	2390	4299 4140 2390	0		2016-12-31	1969-01-01	17531	2	3	3	2	3	1	0	0	0	0	0	1	0	0	1	0	0	9092	2	9092	24.9096	1				0	7300	20
1	60	88	10604			0			10604		1998-01-13	C61	I219	N179	C61	I219 N179 C61	0		2016-12-31	1969-01-01	17531	3	2	3	3	3	1	0	0	0	0	0	0	1	0	0	0	0	10604	2	10604	29.0521	1				0	7300	20
1	60	93	12641			0			12641		2003-08-12	I251	I5099	I251		I5099 I251	0		2016-12-31	1969-01-01	17531	2	3	2	1	3	1	0	0	0	1	0	1	0	1	1	0	1	12641	2	12641	34.6329	1				0	7300	20
1	60	76	6139			0			6139		1985-10-23	15190					0		2016-12-31	1969-01-01	17531	2	2	1	1	3	1	0	0	1	1	0	1	1	1	1	0	1	6139	2	6139	16.8192	1				2	6139	16.8192
0	60	96	13411			1	820A	1987-08-05	6790	78	2005-09-20	I5099	R54	I5099		R54 I5099	0		2016-12-31	1969-01-01	17531	3	3	2	3	3	1	0	0	0	0	0	0	0	1	0	0	0	13411	1	6790	18.6027	1				1	6790	18.6027
1	60	61	948			0			948		1971-08-07	25000					0		2016-12-31	1969-01-01	17531	1	1	1	1	1	1	1	1	1	1	1	1	1	1	1	1	1	948	2	948	2.59726	1				2	948	2.59726
1	60	79	7304			0			7304		1988-12-31	4140	4299	514	4140	4299 514 4140 485 4409 4441	0		2016-12-31	1969-01-01	17531	3	3	3	3	3	1	0	0	0	0	0	0	0	0	0	0	0	7304	2	7304	20.011	1				0	7300	20
1	60	79	7524			0			7524		1989-08-08	1629	1629			1629	0		2016-12-31	1969-01-01	17531	3	3	3	3	3	1	0	0	0	0	0	0	0	0	0	0	0	7524	2	7524	20.6137	1				0	7300	20
1	60	80	7566			0			7566		1989-09-19	4140	4140	412	492	4140 412 492 4939	0		2016-12-31	1969-01-01	17531	3	2	2	3	3	1	0	0	0	0	0	0	1	1	0	0	0	7566	2	7566	20.7288	1				0	7300	20
0	60	87	10225			0			10225		1996-12-30	2900	2900			2900	0		2016-12-31	1969-01-01	17531	3	3	3	3	3	1	0	0	0	0	0	0	0	0	0	0	0	10225	2	10225	28.0137	1				0	7300	20
0	60	78	7112			0			7112		1988-06-22	4409	486	4409	2901	486 4409 2901	0		2016-12-31	1969-01-01	17531	3	3	3	3	3	1	0	0	0	0	0	0	0	0	0	0	0	7112	2	7112	19.4849	1				2	7112	19.4849
1	60	69	3601			0			3601		1978-11-11	15380	28940	49200	49100	28940 49200 49100	0		2016-12-31	1969-01-01	17531	3	3	3	3	3	1	0	0	0	0	0	0	0	0	0	0	0	3601	2	3601	9.86575	1				2	3601	9.86575
1	60	73	5272			0			5272		1983-06-09	41200	40200	43800		40200 43800	0		2016-12-31	1969-01-01	17531	3	3	3	3	3	1	0	0	0	0	0	0	0	0	0	0	0	5272	2	5272	14.4438	1				2	5272	14.4438
1	60	64	1974			0			1974		1974-05-29	15790					0		2016-12-31	1969-01-01	17531						1										0		1974	2	1974	5.40822	0				2	1974	5.40822
1	60	75	5768			0			5768		1984-10-17	41090	44090			44090	0		2016-12-31	1969-01-01	17531	1	1	3	1	1	1	1	1	0	1	1	1	1	0	1	1	1	5768	2	5768	15.8027	1				2	5768	15.8027
0	60	98	14291			0			14291		2008-02-17	I219	I219	I259	N19	I219 I259 N19	0		2016-12-31	1969-01-01	17531	3	3	3	3	3	1	0	0	0	0	0	0	0	0	0	0	0	14291	2	14291	39.1534	1				0	7300	20
0	60	90	11538			0			11538		2000-08-04	N19	N19	I5099		N19 I5099	0		2016-12-31	1969-01-01	17531	2	2	3	2	3	1	0	0	0	0	0	1	1	0	1	0	0	11538	2	11538	31.611	1				0	7300	20
1	60	84	9204			0			9204		1994-03-15	4140	4289	4140	485	4289 4140 485 2900	0		2016-12-31	1969-01-01	17531	1	3	3	3	3	1	1	0	0	0	0	1	0	0	0	0	1	9204	2	9204	25.2164	1				0	7300	20
1	60	77	6507			0			6507		1986-10-26	41090					0		2016-12-31	1969-01-01	17531	3	2	2	3	3	1	0	0	0	0	0	0	1	1	0	0	0	6507	2	6507	17.8274	1				2	6507	17.8274
1	60	73	5157			0			5157		1983-02-14	42790	44440			44440	0		2016-12-31	1969-01-01	17531	2	2	1	2	3	1	0	0	1	0	0	1	1	1	1	0	1	5157	2	5157	14.1288	1				2	5157	14.1288
0	60	90	11225			0			11225		1999-09-26	C187	C187			C187	0		2016-12-31	1969-01-01	17531	3	3	2	3	3	1	0	0	0	0	0	0	0	1	0	0	0	11225	2	11225	30.7534	1				0	7300	20
0	60	83	8765			0			8765		1992-12-31	438	4282	4409	438	4282 4409 438 -4349 2500	0		2016-12-31	1969-01-01	17531	2	2	2	2	3	1	0	0	0	0	0	1	1	1	1	0	0	8765	2	8765	24.0137	1				0	7300	20
0	60	101	15395			1	S721	2007-01-12	13890	97	2011-02-25	R54	R54	R53		R54 R53	0		2016-12-31	1969-01-01	17531						1										0		15395	1	13890	38.0548	0
0	60	90	11304			1	820A	1992-07-05	8586	82	1999-12-14	I709	I709			I709	0		2016-12-31	1969-01-01	17531	3	3	3	3	3	1	0	0	0	0	0	0	0	0	0	0	0	11304	1	8586	23.5233	1				0	7300	20
1	60	74	5568			0			5568		1984-03-31	41090					0		2016-12-31	1969-01-01	17531	3	2	3	3	3	1	0	0	0	0	0	0	1	0	0	0	0	5568	2	5568	15.2548	1				2	5568	15.2548
0	60	94	12908			1	S721	1998-04-16	10697	88	2004-05-05	F039	J189	R53	F039	J189 R53 F039 I5099	0		2016-12-31	1969-01-01	17531	3	2	3	2	3	1	0	0	0	0	0	0	1	0	1	0	0	12908	1	10697	29.3068	1				0	7300	20
0	60	89	11044			0			11044		1999-03-29	K928	K650	K928		K650 K928	0		2016-12-31	1969-01-01	17531	3	3	3	3	3	1	0	0	0	0	0	0	0	0	0	0	0	11044	2	11044	30.2575	1				0	7300	20
0	60	95	13090			1	821	1996-02-08	9899	86	2004-11-03	I709	I709			I709	0		2016-12-31	1969-01-01	17531	3	3	3	3	3	1	0	0	0	0	0	0	0	0	0	0	0	13090	1	9899	27.1205	1				0	7300	20
0	60	81	8187			0			8187		1991-06-02	410	410	412	4409	410 412 4409 4293	0		2016-12-31	1969-01-01	17531	3	3	3	2	3	1	0	0	0	0	0	0	0	0	1	0	0	8187	2	8187	22.4301	1				0	7300	20
1	60	75	5800			0			5800		1984-11-18	58200	56700			56700	0		2016-12-31	1969-01-01	17531	2	2	2	1	3	1	0	0	0	1	0	1	1	1	1	0	1	5800	2	5800	15.8904	1				2	5800	15.8904
1	60	72	4882			0			4882		1982-05-15	18500	42700			42700	0		2016-12-31	1969-01-01	17531	2	2	2	2	3	1	0	0	0	0	0	1	1	1	1	0	0	4882	2	4882	13.3753	1				2	4882	13.3753
0	60	88	10694			0			10694		1998-04-13	K112	K112	F039	L97	K112 F039 L97	0		2016-12-31	1969-01-01	17531	2	2	2	2	3	1	0	0	0	0	0	1	1	1	1	0	0	10694	2	10694	29.2986	1				0	7300	20
0	60	101	15266			1	S721	2003-03-27	12503	93	2010-10-19	R54	R688	R54		R688 R54	0		2016-12-31	1969-01-01	17531	3	3	2	3	3	1	0	0	0	0	0	0	0	1	0	0	0	15266	1	12503	34.2548	1				0	7300	20
1	60	62	1365			0			1365		1972-09-27	43690					0		2016-12-31	1969-01-01	17531	1	2	3	2	3	1	1	0	0	0	0	1	1	0	1	0	1	1365	2	1365	3.73973	1				2	1365	3.73973
0	60	88	10544			0			10544		1997-11-14	I64	J189	R53	Z740	J189 R53 Z740 I64	0		2016-12-31	1969-01-01	17531	2	2	3	3	3	1	0	0	0	0	0	1	1	0	0	0	0	10544	2	10544	28.8877	1				0	7300	20
0	60	86	9848			1	820A	1992-05-16	8536	82	1995-12-19	410	4275	4282	410	4275 4282 410	0		2016-12-31	1969-01-01	17531						1										0		9848	1	8536	23.3863	0
1	60	68	3547			0			3547		1978-09-18	88500	80700			80700	0		2016-12-31	1969-01-01	17531	2	1	1	2	2	1	0	1	1	0	0	1	1	1	1	1	1	3547	2	3547	9.71781	1				2	3547	9.71781
0	60	90	11524			0			11524		2000-07-21	K631	K650	K6310	I5099	K650 K6310 I5099 C469 R11	0		2016-12-31	1969-01-01	17531	3	3	3	3	3	1	0	0	0	0	0	0	0	0	0	0	0	11524	2	11524	31.5726	1				0	7300	20
1	60	71	4360			0			4360		1980-12-09	57500	42700	03890	56900	42700 03890 56900	0		2016-12-31	1969-01-01	17531						1										0		4360	2	4360	11.9452	0				2	4360	11.9452
1	60	65	2447			0			2447		1975-09-14	34200	48500			48500	0		2016-12-31	1969-01-01	17531	1	2	3	2	2	1	1	0	0	0	0	1	1	0	1	1	1	2447	2	2447	6.70411	1				2	2447	6.70411
1	60	90	11287			0			11287		1999-11-27	I679	J189	I5099	I679	J189 I5099 I679	0		2016-12-31	1969-01-01	17531	3	3	3	3	3	1	0	0	0	0	0	0	0	0	0	0	0	11287	2	11287	30.9233	1				0	7300	20
0	60	67	3074			0			3074		1977-06-02	15410					0		2016-12-31	1969-01-01	17531	1	1	2	1	1	1	1	1	0	1	1	1	1	1	1	1	1	3074	2	3074	8.42192	1				2	3074	8.42192
0	60	89	11010			0			11010		1999-02-23	I5011	J81	I5091	J189	J81 I5091 J189	0		2016-12-31	1969-01-01	17531	2	2	2	2	3	1	0	0	0	0	0	1	1	1	1	0	0	11010	2	11010	30.1644	1				0	7300	20
1	60	78	7073			0			7073		1988-05-14	410	410	4239	410	410 4239 410	0		2016-12-31	1969-01-01	17531	2	2	2	3	3	1	0	0	0	0	0	1	1	1	0	0	0	7073	2	7073	19.3781	1				2	7073	19.3781
1	60	70	4100			0			4100		1980-03-24	03890	48500	51700	41290	48500 51700 41290	0		2016-12-31	1969-01-01	17531	2	2	3	3	1	1	0	0	0	0	1	1	1	0	0	1	1	4100	2	4100	11.2329	1				2	4100	11.2329
0	60	80	7757			0			7757		1990-03-29	1552	570	1552		570 1552	0		2016-12-31	1969-01-01	17531	3	3	3	2	3	1	0	0	0	0	0	0	0	0	1	0	0	7757	2	7757	21.2521	1				0	7300	20
1	60	88	10836			1	S722	1998-09-02	10836	88	1998-09-02	C61	C61	C795	I252	C61 C795 I252 I5099 M8440	0		2016-12-31	1969-01-01	17531	3	2	2	3	3	1	0	0	0	0	0	0	1	1	0	0	0	10836	1	10836	29.6877	1				0	7300	20
0	60	77	6737			0			6737		1987-06-13	410	410	412	4140	410 412 4140 410 4293	0		2016-12-31	1969-01-01	17531	3	2	3	3	3	1	0	0	0	0	0	0	1	0	0	0	0	6737	2	6737	18.4575	1				2	6737	18.4575
1	60	76	6150			0			6150		1985-11-03	18500					0		2016-12-31	1969-01-01	17531	3	3	3	3	3	1	0	0	0	0	0	0	0	0	0	0	0	6150	2	6150	16.8493	1				2	6150	16.8493
0	60	76	6201			0			6201		1985-12-24	48500	51400	44090		51400 44090	0		2016-12-31	1969-01-01	17531	2	2	3	2	3	1	0	0	0	0	0	1	1	0	1	0	0	6201	2	6201	16.989	1				2	6201	16.989
0	60	96	13743			0			13743		2006-08-18	B99	B99	I5091	R54	B99 I5091 R54	0		2016-12-31	1969-01-01	17531	3	3	3	3	3	1	0	0	0	0	0	0	0	0	0	0	0	13743	2	13743	37.6521	1				0	7300	20
0	60	91	11777			0			11777		2001-03-31	I5099	R579	I5099	I693	R579 I5099 I693	0		2016-12-31	1969-01-01	17531	3	3	3	3	3	1	0	0	0	0	0	0	0	0	0	0	0	11777	2	11777	32.2658	1				0	7300	20
1	60	88	10644			0			10644		1998-02-22	I639	J189	I639	I5199	J189 I639 I5199	0		2016-12-31	1969-01-01	17531	1	1	2	2	3	1	1	1	0	0	0	1	1	1	1	0	1	10644	2	10644	29.1616	1				0	7300	20
1	60	90	11293			1	S720	1997-08-10	10448	87	1999-12-03	F031	R54	F031		R54 F031	0		2016-12-31	1969-01-01	17531	2	2	3	2	2	1	0	0	0	0	0	1	1	0	1	1	0	11293	1	10448	28.6247	1				0	7300	20
1	60	65	2498			0			2498		1975-11-04	15510					0		2016-12-31	1969-01-01	17531	2	2	2	3	3	1	0	0	0	0	0	1	1	1	0	0	0	2498	2	2498	6.84384	1				2	2498	6.84384
1	60	65	2217			0			2217		1975-01-27	43800	40100			40100	0		2016-12-31	1969-01-01	17531	3	3	3	3	3	1	0	0	0	0	0	0	0	0	0	0	0	2217	2	2217	6.07397	1				2	2217	6.07397
1	60	74	5521			0			5521		1984-02-13	41090	41290	25090		41290 25090	0		2016-12-31	1969-01-01	17531	3	3	3	3	3	1	0	0	0	0	0	0	0	0	0	0	0	5521	2	5521	15.126	1				2	5521	15.126
1	60	67	2961			0			2961		1977-02-09	41290					0		2016-12-31	1969-01-01	17531	1	1	2	1	2	1	1	1	0	1	0	1	1	1	1	1	1	2961	2	2961	8.11233	1				2	2961	8.11233
1	60	80	7701			0			7701		1990-02-01	1629	1629	1977	4409	1629 1977 4409 4140 4293	0		2016-12-31	1969-01-01	17531	3	3	3	3	3	1	0	0	0	0	0	0	0	0	0	0	0	7701	2	7701	21.0986	1				0	7300	20
1	60	73	5174			0			5174		1983-03-03	41090	44440			44440	0		2016-12-31	1969-01-01	17531	3	3	3	3	3	1	0	0	0	0	0	0	0	0	0	0	0	5174	2	5174	14.1753	1				2	5174	14.1753
1	60	74	5548			0			5548		1984-03-11	18800					0		2016-12-31	1969-01-01	17531	3	3	3	3	3	1	0	0	0	0	0	0	0	0	0	0	0	5548	2	5548	15.2	1				2	5548	15.2
1	60	65	2229			0			2229		1975-02-08	34800	03890			03890	0		2016-12-31	1969-01-01	17531	3	3	3	3	3	1	0	0	0	0	0	0	0	0	0	0	0	2229	2	2229	6.10685	1				2	2229	6.10685
0	60	91	11684			0			11684		2000-12-28	J189	J189	I251	I5099	J189 I251 I5099 I10	0		2016-12-31	1969-01-01	17531	2	2	2	2	3	1	0	0	0	0	0	1	1	1	1	0	0	11684	2	11684	32.011	1				0	7300	20
1	60	81	8322			0			8322		1991-10-15	1539	1539	1989	2500	1539 1989 2500 4140	0		2016-12-31	1969-01-01	17531	2	1	3	2	3	1	0	1	0	0	0	1	1	0	1	0	1	8322	2	8322	22.8	1				0	7300	20
0	60	89	11154			0			11154		1999-07-17	J189	J189	R54	-E41	J189 R54 -E41	0		2016-12-31	1969-01-01	17531						1										0		11154	2	11154	30.5589	0
1	60	83	8855			0			8855		1993-03-31	2396	7855	2396	9053	7855 2396 9053 E9293 E8781 4151 413 3690	0		2016-12-31	1969-01-01	17531	3	3	3	3	3	1	0	0	0	0	0	0	0	0	0	0	0	8855	2	8855	24.2603	1				0	7300	20
0	60	82	8630			1	820A	1990-10-10	5113	73	1992-08-18	911	9349	E911	2959	9349 E911 2959	0		2016-12-31	1969-01-01	17531						1										0		8630	1	5113	14.0082	0				1	5113	14.0082
0	60	95	13454			1	S720	2000-10-27	11622	90	2005-11-02	I48	J189	I6949	I48	J189 I6949 I48 N179	0		2016-12-31	1969-01-01	17531	2	2	3	3	3	1	0	0	0	0	0	1	1	0	0	0	0	13454	1	11622	31.8411	1				0	7300	20
0	60	74	5618			0			5618		1984-05-20	56900	03890	48600		03890 48600	0		2016-12-31	1969-01-01	17531	2	2	2	2	2	1	0	0	0	0	0	1	1	1	1	1	0	5618	2	5618	15.3918	1				2	5618	15.3918
0	60	85	9570			1	820C	1993-09-25	9033	83	1995-03-16	887	7885	0389	9973	7885 0389 9973 -486 8202 E887 E8789	1	8202	2016-12-31	1969-01-01	17531	3	2	3	3	3	1	0	0	0	0	0	0	1	0	0	0	0	9570	1	9033	24.7479	1				0	7300	20
1	60	88	10721			0			10721		1998-05-10	I421	I5090	J81	I421	I5090 J81 I421 I269 A46	0		2016-12-31	1969-01-01	17531	3	2	3	3	3	1	0	0	0	0	0	0	1	0	0	0	0	10721	2	10721	29.3726	1				0	7300	20
0	60	69	3865			0			3865		1979-08-02	41090	42790			42790	0		2016-12-31	1969-01-01	17531	3	2	2	3	3	1	0	0	0	0	0	0	1	1	0	0	0	3865	2	3865	10.589	1				2	3865	10.589
1	60	94	12888			0			12888		2004-04-15	J189	J189	I219		J189 I219	0		2016-12-31	1969-01-01	17531	3	2	3	3	3	1	0	0	0	0	0	0	1	0	0	0	0	12888	2	12888	35.3096	1				0	7300	20
0	60	94	12982			1	S721	2004-01-24	12806	94	2004-07-18	J189	R068	J189	I258	R068 J189 I258 I350 I5099 M353 J189	0		2016-12-31	1969-01-01	17531	2	2	2	3	3	1	0	0	0	0	0	1	1	1	0	0	0	12982	1	12806	35.0849	1				0	7300	20
0	60	87	10366			0			10366		1997-05-20	I5191	I5191	C56	C799	I5191 C56 C799 I709 E149	0		2016-12-31	1969-01-01	17531	2	2	3	2	3	1	0	0	0	0	0	1	1	0	1	0	0	10366	2	10366	28.4	1				0	7300	20
1	60	82	8677			0			8677		1992-10-04	4349	4349			4349	0		2016-12-31	1969-01-01	17531	2	2	2	2	3	1	0	0	0	0	0	1	1	1	1	0	0	8677	2	8677	23.7726	1				0	7300	20
1	60	83	9076			0			9076		1993-11-07	410	410	410	4289	410 410 4289 1629	0		2016-12-31	1969-01-01	17531	3	2	3	3	3	1	0	0	0	0	0	0	1	0	0	0	0	9076	2	9076	24.8658	1				0	7300	20
0	60	91	11983			1	S720	2001-08-18	11917	91	2001-10-23	I694	I694	I48	I10	I694 I48 I10 F019	0		2016-12-31	1969-01-01	17531						1										0		11983	1	11917	32.6493	0
1	60					0			17531								0		2016-12-31	1969-01-01	17531	2	2	2	3	3	0	0	0	0	0	0	1	1	1	0	0	0	17531	0	17531	48.0301	1				0	7300	20
0	60	85	9492			0			9492		1994-12-28	410	410			410	0		2016-12-31	1969-01-01	17531	3	3	3	3	3	1	0	0	0	0	0	0	0	0	0	0	0	9492	2	9492	26.0055	1				0	7300	20
0	60	71	4579			0			4579		1981-07-16	41090	41290	48500	43390	41290 48500 43390 29590 37590	0		2016-12-31	1969-01-01	17531						1										0		4579	2	4579	12.5452	0				2	4579	12.5452
1	60	75	6062			0			6062		1985-08-07	43890	48600			48600	0		2016-12-31	1969-01-01	17531						1										0		6062	2	6062	16.6082	0				2	6062	16.6082
1	60	70	4320			0			4320		1980-10-30	15410					0		2016-12-31	1969-01-01	17531	3	3	3	3	3	1	0	0	0	0	0	0	0	0	0	0	0	4320	2	4320	11.8356	1				2	4320	11.8356
0	60	96	13765			1	820C	1995-11-22	9821	85	2006-09-09	I64	J969	R579	R54	J969 R579 R54 I6409 I5099	0		2016-12-31	1969-01-01	17531	3	3	3	3	3	1	0	0	0	0	0	0	0	0	0	0	0	13765	1	9821	26.9068	1				0	7300	20
0	60	80	7840			0			7840		1990-06-20	4410	4413	4410		4413 4410	0		2016-12-31	1969-01-01	17531	1	1	2	2	2	1	1	1	0	0	0	1	1	1	1	1	1	7840	2	7840	21.4795	1				0	7300	20
0	60	72	4774			0			4774		1982-01-27	15410					0		2016-12-31	1969-01-01	17531	3	3	3	3	3	1	0	0	0	0	0	0	0	0	0	0	0	4774	2	4774	13.0795	1				2	4774	13.0795
0	60	88	10929			0			10929		1998-12-04	I5091	I5099	I5091	I10	I5099 I5091 I10 M1999	0		2016-12-31	1969-01-01	17531	2	2	3	1	2	1	0	0	0	1	0	1	1	0	1	1	1	10929	2	10929	29.9425	1				0	7300	20
0	60			1	01aug1993	0			17531								0		2016-12-31	1969-01-01	17531	1	1	1	1	2	0	1	1	1	1	0	1	1	1	1	1	1	17531	0	17531	48.0301	1				0	7300	20
0	60	89	11098			0			11098		1999-05-22	I251	I5099	I251	I48	I5099 I251 I48 N19	0		2016-12-31	1969-01-01	17531	3	3	2	3	3	1	0	0	0	0	0	0	0	1	0	0	0	11098	2	11098	30.4055	1				0	7300	20
1	60	69	3676			0			3676		1979-01-25	57700	25000			25000	0		2016-12-31	1969-01-01	17531	2	2	3	3	3	1	0	0	0	0	0	1	1	0	0	0	0	3676	2	3676	10.0712	1				2	3676	10.0712
1	60	74	5766			0			5766		1984-10-15	59350	45000	42300	49200	45000 42300 49200	0		2016-12-31	1969-01-01	17531	2	2	3	2	3	1	0	0	0	0	0	1	1	0	1	0	0	5766	2	5766	15.7973	1				2	5766	15.7973
1	60	74	5624			0			5624		1984-05-26	16210	48500			48500	0		2016-12-31	1969-01-01	17531	2	2	2	3	3	1	0	0	0	0	0	1	1	1	0	0	0	5624	2	5624	15.4082	1				2	5624	15.4082
0	59	89	11196			1	S721	1998-03-23	10651	88	1999-08-28	I5091	I5091			I5091	0		2016-12-31	1969-01-01	17531	3	3	3	3	3	1	0	0	0	0	0	0	0	0	0	0	0	11196	1	10651	29.1808	1				0	7300	20
0	59	98	14610			0			14610		2009-01-01	I350	J81	I5091	I48	J81 I5091 I48 I350	0		2016-12-31	1969-01-01	17531	3	2	2	3	3	1	0	0	0	0	0	0	1	1	0	0	0	14610	2	14610	40.0274	1				0	7300	20
0	59	97	14163			0			14163		2007-10-12	I251	J189	I5099	I251	J189 I5099 I251 S408 S808 W19 D649 L984 -L089	0		2016-12-31	1969-01-01	17531	2	2	3	3	3	1	0	0	0	0	0	1	1	0	0	0	0	14163	2	14163	38.8027	1				0	7300	20
1	59	79	7665			0			7665		1989-12-27	2989	4292	486	2989	4292 486 2989 1991	0		2016-12-31	1969-01-01	17531						1										0		7665	2	7665	21	0
1	59	77	6817			0			6817		1987-09-01	1952	1952	1976	5368	1952 1976 5368 E8789	0		2016-12-31	1969-01-01	17531	3	3	3	3	3	1	0	0	0	0	0	0	0	0	0	0	0	6817	2	6817	18.6767	1				2	6817	18.6767
0	59	91	11955			0			11955		2001-09-25	F019	E41	F019	I5199	E41 F019 I5199 J189 C039 I252 T931 Y860 N390	0		2016-12-31	1969-01-01	17531	3	3	3	3	3	1	0	0	0	0	0	0	0	0	0	0	0	11955	2	11955	32.7534	1				0	7300	20
1	59	80	7700			0			7700		1990-01-31	410	410	4289		410 4289	0		2016-12-31	1969-01-01	17531	3	3	3	3	3	1	0	0	0	0	0	0	0	0	0	0	0	7700	2	7700	21.0959	1				0	7300	20
0	59	78	7084			0			7084		1988-05-25	1572	1572	4448	4409	1572 4448 4409 4140	0		2016-12-31	1969-01-01	17531	3	3	3	3	3	1	0	0	0	0	0	0	0	0	0	0	0	7084	2	7084	19.4082	1				2	7084	19.4082
0	59	72	5017			0			5017		1982-09-27	43190					0		2016-12-31	1969-01-01	17531	2	2	3	3	3	1	0	0	0	0	0	1	1	0	0	0	0	5017	2	5017	13.7452	1				2	5017	13.7452
1	59	76	6585			0			6585		1987-01-12	1539	486	1539	1983	486 1539 1983	0		2016-12-31	1969-01-01	17531	3	2	2	2	3	1	0	0	0	0	0	0	1	1	1	0	0	6585	2	6585	18.0411	1				2	6585	18.0411
1	59	71	4479			0			4479		1981-04-07	42410					0		2016-12-31	1969-01-01	17531						1										0		4479	2	4479	12.2712	0				2	4479	12.2712
1	59	78	7302			0			7302		1988-12-29	4289	4289	1541		4289 1541	0		2016-12-31	1969-01-01	17531	3	3	3	3	3	1	0	0	0	0	0	0	0	0	0	0	0	7302	2	7302	20.0055	1				0	7300	20
1	59	65	2465			0			2465		1975-10-02	41290					0		2016-12-31	1969-01-01	17531	3	2	3	2	3	1	0	0	0	0	0	0	1	0	1	0	0	2465	2	2465	6.75342	1				2	2465	6.75342
0	59	78	7312			0			7312		1989-01-08	410	410	412	4409	410 412 4409 5303 E8789	0		2016-12-31	1969-01-01	17531	2	2	3	1	3	1	0	0	0	1	0	1	1	0	1	0	1	7312	2	7312	20.0329	1				0	7300	20
0	59	82	8726			0			8726		1992-11-22	2900	7991	7855	2900	7991 7855 2900	0		2016-12-31	1969-01-01	17531	2	2	2	2	3	1	0	0	0	0	0	1	1	1	1	0	0	8726	2	8726	23.9068	1				0	7300	20
1	59	74	5532			0			5532		1984-02-24	44120					0		2016-12-31	1969-01-01	17531						1										0		5532	2	5532	15.1562	0				2	5532	15.1562
1	59	71	4576			0			4576		1981-07-13	49200	42600	45300		42600 45300	0		2016-12-31	1969-01-01	17531	3	2	3	3	3	1	0	0	0	0	0	0	1	0	0	0	0	4576	2	4576	12.537	1				2	4576	12.537
1	59	91	11726			0			11726		2001-02-08	I729	I729			I729	0		2016-12-31	1969-01-01	17531	3	3	3	3	3	1	0	0	0	0	0	0	0	0	0	0	0	11726	2	11726	32.126	1				0	7300	20
1	59	71	4541			0			4541		1981-06-08	15190					0		2016-12-31	1969-01-01	17531	3	2	3	3	3	1	0	0	0	0	0	0	1	0	0	0	0	4541	2	4541	12.4411	1				2	4541	12.4411
1	59	81	8383			0			8383			410	410	4149		410 4149	0		2016-12-31	1969-01-01	17531	3	3	3	3	3	1	0	0	0	0	0	0	0	0	0	0	0	8383	2	8383	22.9671	1				0	7300	20
0	59	96	13802			0			13802		2006-10-16	F031	F031			F031	0		2016-12-31	1969-01-01	17531						1										0		13802	2	13802	37.8137	0
0	59	74	5563			0			5563		1984-03-26	41090	41290	71230		41290 71230	0		2016-12-31	1969-01-01	17531	2	2	2	1	2	1	0	0	0	1	0	1	1	1	1	1	1	5563	2	5563	15.2411	1				2	5563	15.2411
0	59	77	6846			0			6846		1987-09-30	410	5570	410	4019	5570 410 4019	0		2016-12-31	1969-01-01	17531	2	2	3	3	3	1	0	0	0	0	0	1	1	0	0	0	0	6846	2	6846	18.7562	1				2	6846	18.7562
0	59	71	4658			0			4658		1981-10-03	18000	59100	59330	45300	59100 59330 45300	0		2016-12-31	1969-01-01	17531	3	2	2	3	3	1	0	0	0	0	0	0	1	1	0	0	0	4658	2	4658	12.7616	1				2	4658	12.7616
0	59	84	9399			0			9399		1994-09-26	4409	4289	4599	4409	4289 4599 4409 586	0		2016-12-31	1969-01-01	17531	3	3	3	3	3	1	0	0	0	0	0	0	0	0	0	0	0	9399	2	9399	25.7507	1				0	7300	20
1	59	78	6985			0			6985		1988-02-16	486	486	7998	3320	486 7998 3320	0		2016-12-31	1969-01-01	17531	3	2	3	3	3	1	0	0	0	0	0	0	1	0	0	0	0	6985	2	6985	19.137	1				2	6985	19.137
1	59					0			17531								0		2016-12-31	1969-01-01	17531	1	1	1	3	3	0	1	1	1	0	0	1	1	1	0	0	1	17531	0	17531	48.0301	1				0	7300	20
0	59	75	6084			0			6084		1985-08-29	44490	44500	44090		44500 44090	0		2016-12-31	1969-01-01	17531	2	1	2	2	2	1	0	1	0	0	0	1	1	1	1	1	1	6084	2	6084	16.6685	1				2	6084	16.6685
0	59	77	6941			0			6941		1988-01-03	485	485	514	4293	485 514 4293 4140	0		2016-12-31	1969-01-01	17531	1	2	2	1	2	1	1	0	0	1	0	1	1	1	1	1	1	6941	2	6941	19.0164	1				2	6941	19.0164
1	59	73	5403			0			5403		1983-10-18	16210	41290	49200		41290 49200	0		2016-12-31	1969-01-01	17531	3	2	3	3	3	1	0	0	0	0	0	0	1	0	0	0	0	5403	2	5403	14.8027	1				2	5403	14.8027
0	59	66	2880			0			2880		1976-11-20	18300					0		2016-12-31	1969-01-01	17531	3	2	2	2	3	1	0	0	0	0	0	0	1	1	1	0	0	2880	2	2880	7.89041	1				2	2880	7.89041
0	59	86	10208			0			10208		1996-12-13	4379	4379	4409		4379 4409	0		2016-12-31	1969-01-01	17531	3	2	3	2	3	1	0	0	0	0	0	0	1	0	1	0	0	10208	2	10208	27.9671	1				0	7300	20
1	59	80	8035			0			8035		1991-01-01	410	410	4140	4409	410 4140 4409 412	0		2016-12-31	1969-01-01	17531						1										0		8035	2	8035	22.0137	0
0	59	89	11229			0			11229		1999-09-30	K259	R688	R54	K259	R688 R54 K259 N133	0		2016-12-31	1969-01-01	17531	1	1		1	2	1	1	1		1	0	1	1		1	1		11229	2	11229	30.7644	0
1	59	89	11170			1	820C	1996-09-25	10129	86	1999-08-02	G309	G309	J988		G309 J988	0		2016-12-31	1969-01-01	17531	2	2	2	3	3	1	0	0	0	0	0	1	1	1	0	0	0	11170	1	10129	27.7507	1				0	7300	20
0	59	80	7914			0			7914		1990-09-02	412	4299	412	4409	4299 412 4409 438 1889	0		2016-12-31	1969-01-01	17531	3	2	2	2	3	1	0	0	0	0	0	0	1	1	1	0	0	7914	2	7914	21.6822	1				0	7300	20
1	59	72	5131			0			5131		1983-01-19	41090	44090	45000		44090 45000	0		2016-12-31	1969-01-01	17531	2	2	3	3	3	1	0	0	0	0	0	1	1	0	0	0	0	5131	2	5131	14.0575	1				2	5131	14.0575
0	59	90	11695			1	S722	1997-10-03	10502	87	2001-01-08	I5019	J81	I5099	K819	J81 I5099 K819 A419	0		2016-12-31	1969-01-01	17531	3	2	2	3	3	1	0	0	0	0	0	0	1	1	0	0	0	11695	1	10502	28.7726	1				0	7300	20
1	59	66	2804			0			2804		1976-09-05	41290	43890	45000		43890 45000	0		2016-12-31	1969-01-01	17531	3	2	2	3	3	1	0	0	0	0	0	0	1	1	0	0	0	2804	2	2804	7.68219	1				2	2804	7.68219
0	59	102	15909			0			15909		2012-07-23	Y835	R02	Y835	I509	R02 Y835 I509	0		2016-12-31	1969-01-01	17531	1	1	3	3	3	1	1	1	0	0	0	1	1	0	0	0	1	15909	2	15909	43.5863	1				0	7300	20
0	59	77	6871			0			6871		1987-10-25	5315	4289	5315		4289 5315	0		2016-12-31	1969-01-01	17531	3	3	3	3	3	1	0	0	0	0	0	0	0	0	0	0	0	6871	2	6871	18.8247	1				2	6871	18.8247
1	59	83	9134			0			9134		1994-01-04	410	410			410	0		2016-12-31	1969-01-01	17531	3	2	2	3	3	1	0	0	0	0	0	0	1	1	0	0	0	9134	2	9134	25.0247	1				0	7300	20
1	59	63	1779			0			1779		1973-11-15	16210	72300			72300	0		2016-12-31	1969-01-01	17531	2	2	2	1	2	1	0	0	0	1	0	1	1	1	1	1	1	1779	2	1779	4.87397	1				2	1779	4.87397
0	59	93	12733			0			12733		2003-11-12	I64	I64	I10	I5091	I64 I10 I5091 J459	0		2016-12-31	1969-01-01	17531	3	2	2	2	3	1	0	0	0	0	0	0	1	1	1	0	0	12733	2	12733	34.8849	1				0	7300	20
0	59	99	14817			1	S721	2005-03-20	13227	95	2009-07-27	A415	A415			A415	0		2016-12-31	1969-01-01	17531	2	2	2	2	3	1	0	0	0	0	0	1	1	1	1	0	0	14817	1	13227	36.2384	1				0	7300	20
0	59	88	10878			1	S721	1997-08-18	10456	87	1998-10-14	I219	I219	I709		I219 I709	0		2016-12-31	1969-01-01	17531						1										0		10878	1	10456	28.6466	0
0	59	83	9183			0			9183		1994-02-22	4379	7855	4379	4409	7855 4379 4409 1749 1985	0		2016-12-31	1969-01-01	17531	2	2	3	2	3	1	0	0	0	0	0	1	1	0	1	0	0	9183	2	9183	25.1589	1				0	7300	20
0	59	84	9358			0			9358		1994-08-16	4340	4340	4273	2500	4340 4273 2500	0		2016-12-31	1969-01-01	17531	3	2	3	3	3	1	0	0	0	0	0	0	1	0	0	0	0	9358	2	9358	25.6384	1				0	7300	20
1	59	83	8904			0			8904		1993-05-19	2904	2904	-438	585	2904 -438 585	0		2016-12-31	1969-01-01	17531						1										0		8904	2	8904	24.3945	0
0	59	86	10188			0			10188		1996-11-23	4280	5939	4280		5939 4280	0		2016-12-31	1969-01-01	17531	3	2	3	2	3	1	0	0	0	0	0	0	1	0	1	0	0	10188	2	10188	27.9123	1				0	7300	20
0	59	77	6781			0			6781		1987-07-27	410	410	4140		410 4140	0		2016-12-31	1969-01-01	17531	2	2	2	3	3	1	0	0	0	0	0	1	1	1	0	0	0	6781	2	6781	18.5781	1				2	6781	18.5781
0	59	94	13151			1	820	1980-02-18	4065	69	2005-01-03	C439	C439	G459		C439 G459	0		2016-12-31	1969-01-01	17531	3	3	3	3	3	1	0	0	0	0	0	0	0	0	0	0	0	13151	1	4065	11.137	1				1	4065	11.137
1	59	70	4246			0			4246		1980-08-17	41090	41290			41290	0		2016-12-31	1969-01-01	17531	3	3	3	3	3	1	0	0	0	0	0	0	0	0	0	0	0	4246	2	4246	11.6329	1				2	4246	11.6329
1	59	88	10876			0			10876		1998-10-12	I251	I469	I251	D649	I469 I251 D649 R53	0		2016-12-31	1969-01-01	17531	3	3	3	3	3	1	0	0	0	0	0	0	0	0	0	0	0	10876	2	10876	29.7973	1				0	7300	20
0	59	75	6239			0			6239		1986-01-31	44630	49100	25090	43890	49100 25090 43890	0		2016-12-31	1969-01-01	17531	1	1	2	1	3	1	1	1	0	1	0	1	1	1	1	0	1	6239	2	6239	17.0932	1				2	6239	17.0932
0	59	76	6330			0			6330		1986-05-02	43890	44090			44090	0		2016-12-31	1969-01-01	17531	3	2	3	3	3	1	0	0	0	0	0	0	1	0	0	0	0	6330	2	6330	17.3425	1				2	6330	17.3425
0	59	72	5102			0			5102		1982-12-21	15190					0		2016-12-31	1969-01-01	17531	3	3	3	3	3	1	0	0	0	0	0	0	0	0	0	0	0	5102	2	5102	13.9781	1				2	5102	13.9781
1	59	77	6695			0			6695		1987-05-02	1560	1560			1560	0		2016-12-31	1969-01-01	17531	3	3	3	2	3	1	0	0	0	0	0	0	0	0	1	0	0	6695	2	6695	18.3425	1				2	6695	18.3425
0	59	83	8983			0			8983		1993-08-06	4379	4379			4379	0		2016-12-31	1969-01-01	17531	1	2	1	2	3	1	1	0	1	0	0	1	1	1	1	0	1	8983	2	8983	24.611	1				0	7300	20
1	59	65	2630			0			2630		1976-03-15	41290					0		2016-12-31	1969-01-01	17531	3	3	3	3	3	1	0	0	0	0	0	0	0	0	0	0	0	2630	2	2630	7.20548	1				2	2630	7.20548
0	59	97	14048			0			14048		2007-06-19	F039	F039	I10	G459	F039 I10 G459 J189 N390	0		2016-12-31	1969-01-01	17531	3	2	3	3	3	1	0	0	0	0	0	0	1	0	0	0	0	14048	2	14048	38.4877	1				0	7300	20
1	59	73	5268			0			5268		1983-06-05	41090					0		2016-12-31	1969-01-01	17531	2	2	3	1	2	1	0	0	0	1	0	1	1	0	1	1	1	5268	2	5268	14.4329	1				2	5268	14.4329
0	59	87	10366			0			10366		1997-05-20	F031	R53	F031		R53 F031	0		2016-12-31	1969-01-01	17531	3	2	3	2	3	1	0	0	0	0	0	0	1	0	1	0	0	10366	2	10366	28.4	1				0	7300	20
1	59	61	961			0			961		1971-08-20	41290					0		2016-12-31	1969-01-01	17531	2	2	3	2	3	1	0	0	0	0	0	1	1	0	1	0	0	961	2	961	2.63288	1				2	961	2.63288
1	59	76	6438			0			6438		1986-08-18	45000	41290			41290	0		2016-12-31	1969-01-01	17531	3	3	3	3	3	1	0	0	0	0	0	0	0	0	0	0	0	6438	2	6438	17.6384	1				2	6438	17.6384
0	59	87	10360			1	820C	1993-12-28	9127	83	1997-05-14	I5099	I5099			I5099	0		2016-12-31	1969-01-01	17531	3	2	2	3	3	1	0	0	0	0	0	0	1	1	0	0	0	10360	1	9127	25.0055	1				0	7300	20
0	59	98	14555			1	S721	2004-07-12	12976	94	2008-11-07	F031	R579	R54	F031	R579 R54 F031	0		2016-12-31	1969-01-01	17531	3	2	3	3	3	1	0	0	0	0	0	0	1	0	0	0	0	14555	1	12976	35.5507	1				0	7300	20
0	59	101	15601			1	S721	2002-08-18	12282	92	2011-09-19	I709	I709	I48	E0399	I709 I48 E0399 R418	0		2016-12-31	1969-01-01	17531	3	3	2	3	3	1	0	0	0	0	0	0	0	1	0	0	0	15601	1	12282	33.6493	1				0	7300	20
1	59	73	5431			0			5431			42790					0		2016-12-31	1969-01-01	17531						1										0		5431	2	5431	14.8795	0				2	5431	14.8795
1	59	77	6759			0			6759		1987-07-05	4919	7860	4919		7860 4919	0		2016-12-31	1969-01-01	17531	3	2	3	3	3	1	0	0	0	0	0	0	1	0	0	0	0	6759	2	6759	18.5178	1				2	6759	18.5178
0	59	76	6514			0			6514		1986-11-02	15330					0		2016-12-31	1969-01-01	17531	3	2	3	3	3	1	0	0	0	0	0	0	1	0	0	0	0	6514	2	6514	17.8466	1				2	6514	17.8466
1	59	78	7339			0			7339		1989-02-04	4590	4590	E8789		4590 E8789	0		2016-12-31	1969-01-01	17531	3	3	3	3	3	1	0	0	0	0	0	0	0	0	0	0	0	7339	2	7339	20.1068	1				0	7300	20
0	59	90	11653			1	820A	1993-06-12	8928	83	2000-11-27	I251	I5090	I48	I251	I5090 I48 I251 R418	0		2016-12-31	1969-01-01	17531	2	1	2	2	2	1	0	1	0	0	0	1	1	1	1	1	1	11653	1	8928	24.4603	1				0	7300	20
0	59	87	10373			0			10373		1997-05-27	C349	C349			C349	0		2016-12-31	1969-01-01	17531	2	1	3	2	3	1	0	1	0	0	0	1	1	0	1	0	1	10373	2	10373	28.4192	1				0	7300	20
1	59	71	4595			0			4595		1981-08-01	19100					0		2016-12-31	1969-01-01	17531	3	2	2	3	3	1	0	0	0	0	0	0	1	1	0	0	0	4595	2	4595	12.589	1				2	4595	12.589
1	59	80	7988			0			7988		1990-11-15	438	7855	4273	4289	7855 4273 4289 4409 438 -4349	0		2016-12-31	1969-01-01	17531	2	2	2	3	3	1	0	0	0	0	0	1	1	1	0	0	0	7988	2	7988	21.8849	1				0	7300	20
0	59	82	8819			0			8819		1993-02-23	2900	261	2900	2979	261 2900 2979	0		2016-12-31	1969-01-01	17531	2	2	2	3	3	1	0	0	0	0	0	1	1	1	0	0	0	8819	2	8819	24.1616	1				0	7300	20
0	59	69	4082			1	821	1980-02-07	4054	69	1980-03-06	88500	45000	48500		45000 48500	0		2016-12-31	1969-01-01	17531	1	1	3	1	2	1	1	1	0	1	0	1	1	0	1	1	1	4082	1	4054	11.1068	1				1	4054	11.1068
1	59	93	12681			0			12681		2003-09-21	J440	J189	J449	I219	J189 J449 I219	0		2016-12-31	1969-01-01	17531	3	3	3	3	3	1	0	0	0	0	0	0	0	0	0	0	0	12681	2	12681	34.7425	1				0	7300	20
1	59	78	7118			0			7118		1988-06-28	185	185	1991		185 1991	0		2016-12-31	1969-01-01	17531	3	2	3	3	3	1	0	0	0	0	0	0	1	0	0	0	0	7118	2	7118	19.5014	1				2	7118	19.5014
1	59	93	12894			0			12894		2004-04-21	F039	R54	F039	I698	R54 F039 I698	0		2016-12-31	1969-01-01	17531	3	3	3	3	3	1	0	0	0	0	0	0	0	0	0	0	0	12894	2	12894	35.326	1				0	7300	20
0	59	85	9734			0			9734		1995-08-27	1539	1539	1977	1969	1539 1977 1969	0		2016-12-31	1969-01-01	17531	3	2	2	2	3	1	0	0	0	0	0	0	1	1	1	0	0	9734	2	9734	26.6685	1				0	7300	20
0	59	66	2859			0			2859		1976-10-30	18300	48500			48500	0		2016-12-31	1969-01-01	17531	3	2	2	3	3	1	0	0	0	0	0	0	1	1	0	0	0	2859	2	2859	7.83288	1				2	2859	7.83288
1	59	70	4213			0			4213			43790	48500			48500	0		2016-12-31	1969-01-01	17531						1										0		4213	2	4213	11.5425	0				2	4213	11.5425
0	59	96	13906			1	S722	2005-09-03	13394	95	2007-01-28	J189	J189	I709	I5099	J189 I709 I5099	0		2016-12-31	1969-01-01	17531	3	2	3	2	3	1	0	0	0	0	0	0	1	0	1	0	0	13906	1	13394	36.6959	1				0	7300	20
0	59	88	10987			0			10987		1999-01-31	F031	F031	I694		F031 I694	0		2016-12-31	1969-01-01	17531	3	3	3	3	3	1	0	0	0	0	0	0	0	0	0	0	0	10987	2	10987	30.1014	1				0	7300	20
0	59	72	5231			0			5231		1983-04-29	18900					0		2016-12-31	1969-01-01	17531	2	2	3	2	3	1	0	0	0	0	0	1	1	0	1	0	0	5231	2	5231	14.3315	1				2	5231	14.3315
0	59	65	2375			0			2375		1975-07-04	41090	41290			41290	0		2016-12-31	1969-01-01	17531	1	1	3	1	3	1	1	1	0	1	0	1	1	0	1	0	1	2375	2	2375	6.50685	1				2	2375	6.50685
0	59	83	9123			0			9123		1993-12-24	4273	4341	4273	4449	4341 4273 4449	0		2016-12-31	1969-01-01	17531	3	2	3	2	3	1	0	0	0	0	0	0	1	0	1	0	0	9123	2	9123	24.9945	1				0	7300	20
0	59	87	10675			0			10675		1998-03-25	G301	G301	-F001		G301 -F001	0		2016-12-31	1969-01-01	17531	2	3	2	1	3	1	0	0	0	1	0	1	0	1	1	0	1	10675	2	10675	29.2466	1				0	7300	20
1	59	71	4623			0			4623		1981-08-29	41290	42790			42790	0		2016-12-31	1969-01-01	17531	2	2	2	2	3	1	0	0	0	0	0	1	1	1	1	0	0	4623	2	4623	12.6658	1				2	4623	12.6658
1	59	66	2813			0			2813		1976-09-14	49300	42600	41290		42600 41290	0		2016-12-31	1969-01-01	17531	2	2	2	1	3	1	0	0	0	1	0	1	1	1	1	0	1	2813	2	2813	7.70685	1				2	2813	7.70685
0	59	69	3933			0			3933		1979-10-09	17400	41090	41290	44090	41090 41290 44090	0		2016-12-31	1969-01-01	17531	2	2	2	2	3	1	0	0	0	0	0	1	1	1	1	0	0	3933	2	3933	10.7753	1				2	3933	10.7753
0	59	80	7880			0			7880		1990-07-30	1552	4275	1552		4275 1552	0		2016-12-31	1969-01-01	17531	3	3	3	3	3	1	0	0	0	0	0	0	0	0	0	0	0	7880	2	7880	21.589	1				0	7300	20
0	59	89	11372			0			11372		2000-02-20	I619	I619			I619	0		2016-12-31	1969-01-01	17531	1	3	2	3	3	1	1	0	0	0	0	1	0	1	0	0	1	11372	2	11372	31.1562	1				0	7300	20
0	59	72	5097			1	820	1978-08-28	3526	68	1982-12-16	95400					0		2016-12-31	1969-01-01	17531	2	1	3	1	3	1	0	1	0	1	0	1	1	0	1	0	1	5097	1	3526	9.66027	1				1	3526	9.66027
0	59	90	11549			0			11549		2000-08-15	I64	I64			I64	0		2016-12-31	1969-01-01	17531	2	2	3	1	2	1	0	0	0	1	0	1	1	0	1	1	1	11549	2	11549	31.6411	1				0	7300	20
1	59	64	2246			0			2246		1975-02-25	43390	41090			41090	0		2016-12-31	1969-01-01	17531	2	1	2	2	2	1	0	1	0	0	0	1	1	1	1	1	1	2246	2	2246	6.15342	1				2	2246	6.15342
0	59	70	4174			0			4174		1980-06-06	45490	45300	45000		45300 45000	0		2016-12-31	1969-01-01	17531	3	3	3	3	3	1	0	0	0	0	0	0	0	0	0	0	0	4174	2	4174	11.4356	1				2	4174	11.4356
1	59	76	6378			0			6378		1986-06-19	41290					0		2016-12-31	1969-01-01	17531	3	3	3	3	3	1	0	0	0	0	0	0	0	0	0	0	0	6378	2	6378	17.474	1				2	6378	17.474
1	59	89	11202			1	S721	1999-08-19	11187	89	1999-09-03	X59	J958	-J189	S7210	J958 -J189 S7210 Y839 S4220 X59 F039	1	S721	2016-12-31	1969-01-01	17531	1	1	3	2	3	1	1	1	0	0	0	1	1	0	1	0	1	11202	1	11187	30.6493	1				0	7300	20
0	59	95	13417			1	S720	2003-04-17	12524	92	2005-09-26	I48	R579	I6409	I48	R579 I6409 I48 I5099	0		2016-12-31	1969-01-01	17531	2	1	2	1	3	1	0	1	0	1	0	1	1	1	1	0	1	13417	1	12524	34.3123	1				0	7300	20
1	59	66	2788			0			2788		1976-08-20	41090	41290	44090		41290 44090	0		2016-12-31	1969-01-01	17531	2	2	3	2	3	1	0	0	0	0	0	1	1	0	1	0	0	2788	2	2788	7.63836	1				2	2788	7.63836
1	59	68	3624			0			3624		1978-12-04	41000	44090			44090	0		2016-12-31	1969-01-01	17531	2	2	2	1	3	1	0	0	0	1	0	1	1	1	1	0	1	3624	2	3624	9.92877	1				2	3624	9.92877
0	59	77	6826			0			6826		1987-09-10	410	410			410	0		2016-12-31	1969-01-01	17531	2	2	3	2	3	1	0	0	0	0	0	1	1	0	1	0	0	6826	2	6826	18.7014	1				2	6826	18.7014
1	59	63	1834			0			1834		1974-01-09	53190	43490	41090		43490 41090	0		2016-12-31	1969-01-01	17531	3	2	3	2	3	1	0	0	0	0	0	0	1	0	1	0	0	1834	2	1834	5.02466	1				2	1834	5.02466
1	59	85	9685			0			9685		1995-07-09	492	7855	4282	492	7855 4282 492 4409	0		2016-12-31	1969-01-01	17531	3	3	2	3	3	1	0	0	0	0	0	0	0	1	0	0	0	9685	2	9685	26.5342	1				0	7300	20
1	59	89	11193			0			11193		1999-08-25	I48	I5099	I48		I5099 I48	0		2016-12-31	1969-01-01	17531	1	1	2	1	2	1	1	1	0	1	0	1	1	1	1	1	1	11193	2	11193	30.6658	1				0	7300	20
1	59	77	6943			0			6943		1988-01-05	4415	4415	185	1991	4415 185 1991 7999 E8789	0		2016-12-31	1969-01-01	17531	3	2	3	3	3	1	0	0	0	0	0	0	1	0	0	0	0	6943	2	6943	19.0219	1				2	6943	19.0219
0	59	74	5789			0			5789		1984-11-07	41090	41290			41290	0		2016-12-31	1969-01-01	17531	3	3	3	3	3	1	0	0	0	0	0	0	0	0	0	0	0	5789	2	5789	15.8603	1				2	5789	15.8603
0	59	81	8441			0			8441		1992-02-11	4379	4379	1390	2966	4379 1390 2966	0		2016-12-31	1969-01-01	17531						1										0		8441	2	8441	23.126	0
1	59	65	2541			0			2541		1975-12-17	41290					0		2016-12-31	1969-01-01	17531	3	3	3	3	3	1	0	0	0	0	0	0	0	0	0	0	0	2541	2	2541	6.96164	1				2	2541	6.96164
1	59	70	4229			0			4229		1980-07-31	41090	41290			41290	0		2016-12-31	1969-01-01	17531	3	3	3	3	3	1	0	0	0	0	0	0	0	0	0	0	0	4229	2	4229	11.5863	1				2	4229	11.5863
0	59	86	10347			1	821A	1993-06-17	8933	83	1997-05-01	I678	I678			I678	0		2016-12-31	1969-01-01	17531	3	2	3	3	3	1	0	0	0	0	0	0	1	0	0	0	0	10347	1	8933	24.474	1				0	7300	20
1	59	71	4562			0			4562		1981-06-29	81200	86000	80700		86000 80700	0		2016-12-31	1969-01-01	17531	3	2	3	2	3	1	0	0	0	0	0	0	1	0	1	0	0	4562	2	4562	12.4986	1				2	4562	12.4986
1	59	71	4816			0			4816		1982-03-10	41090					0		2016-12-31	1969-01-01	17531	3	3	3	3	3	1	0	0	0	0	0	0	0	0	0	0	0	4816	2	4816	13.1945	1				2	4816	13.1945
1	59	68	3692			0			3692		1979-02-10	48500	44090			44090	0		2016-12-31	1969-01-01	17531	3	3	3	2	3	1	0	0	0	0	0	0	0	0	1	0	0	3692	2	3692	10.1151	1				2	3692	10.1151
0	59	90	11702			1	820C	1994-09-16	9389	84	2001-01-15	I219	I219	M0699		I219 M0699	0		2016-12-31	1969-01-01	17531	3	2	2	3	3	1	0	0	0	0	0	0	1	1	0	0	0	11702	1	9389	25.7233	1				0	7300	20
0	59	76	6561			0			6561		1986-12-19	25890					0		2016-12-31	1969-01-01	17531	3	3	3	3	3	1	0	0	0	0	0	0	0	0	0	0	0	6561	2	6561	17.9753	1				2	6561	17.9753
1	59	71	4884			0			4884		1982-05-17	49200	49300			49300	0		2016-12-31	1969-01-01	17531	3	3	3	3	3	1	0	0	0	0	0	0	0	0	0	0	0	4884	2	4884	13.3808	1				2	4884	13.3808
1	59	99	14865			0			14865		2009-09-13	I259	R579	I259	F039	R579 I259 F039 C61 C799	0		2016-12-31	1969-01-01	17531						1										0		14865	2	14865	40.726	0
1	59	71	4646			0			4646		1981-09-21	41290					0		2016-12-31	1969-01-01	17531	3	3	3	3	3	1	0	0	0	0	0	0	0	0	0	0	0	4646	2	4646	12.7288	1				2	4646	12.7288
0	59	89	11249			0			11249		1999-10-20	F99	R53	R13	R54	R53 R13 R54 F99	0		2016-12-31	1969-01-01	17531						1										0		11249	2	11249	30.8192	0
0	59	89	11252			0			11252		1999-10-23	I251	I5099	I251		I5099 I251	0		2016-12-31	1969-01-01	17531	2	2	3	2	2	1	0	0	0	0	0	1	1	0	1	1	0	11252	2	11252	30.8274	1				0	7300	20
0	59	84	9407			0			9407		1994-10-04	3320	486	3320		486 3320	0		2016-12-31	1969-01-01	17531	2	2	3	2	3	1	0	0	0	0	0	1	1	0	1	0	0	9407	2	9407	25.7726	1				0	7300	20
1	59	87	10617			0			10617		1998-01-26	J449	R960	R54	J449	R960 R54 J449 E149 J118	0		2016-12-31	1969-01-01	17531	3	3	3	3	3	1	0	0	0	0	0	0	0	0	0	0	0	10617	2	10617	29.0877	1				0	7300	20
0	59	73	5419			0			5419		1983-11-03	41090	44090	44420	42790	44090 44420 42790	0		2016-12-31	1969-01-01	17531	1	2	1	2	3	1	1	0	1	0	0	1	1	1	1	0	1	5419	2	5419	14.8466	1				2	5419	14.8466
1	59	74	5924			0			5924		1985-03-22	15790	41090			41090	0		2016-12-31	1969-01-01	17531	3	2	3	3	3	1	0	0	0	0	0	0	1	0	0	0	0	5924	2	5924	16.2301	1				2	5924	16.2301
0	59	66	2995			0			2995		1977-03-15	17400					0		2016-12-31	1969-01-01	17531	1	1	1	1	2	1	1	1	1	1	0	1	1	1	1	1	1	2995	2	2995	8.20548	1				2	2995	8.20548
0	59	93	12898			0			12898		2004-04-25	I219	I469	I219		I469 I219	0		2016-12-31	1969-01-01	17531	3	3	3	3	3	1	0	0	0	0	0	0	0	0	0	0	0	12898	2	12898	35.337	1				0	7300	20
0	59	74	5771			0			5771		1984-10-20	34200					0		2016-12-31	1969-01-01	17531	2	2	2	2	2	1	0	0	0	0	0	1	1	1	1	1	0	5771	2	5771	15.811	1				2	5771	15.811
1	59	76	6466			0			6466		1986-09-15	41090					0		2016-12-31	1969-01-01	17531	3	3	3	3	3	1	0	0	0	0	0	0	0	0	0	0	0	6466	2	6466	17.7151	1				2	6466	17.7151
1	59	76	6491			0			6491		1986-10-10	18500					0		2016-12-31	1969-01-01	17531	3	2	3	3	3	1	0	0	0	0	0	0	1	0	0	0	0	6491	2	6491	17.7836	1				2	6491	17.7836
0	59	78	7409			0			7409		1989-04-15	4282	4282			4282	0		2016-12-31	1969-01-01	17531	3	3	3	3	3	1	0	0	0	0	0	0	0	0	0	0	0	7409	2	7409	20.2986	1				0	7300	20
0	59	88	10935			0			10935		1998-12-10	J440	J189	J449	I5099	J189 J449 I5099	0		2016-12-31	1969-01-01	17531	3	2	2	3	3	1	0	0	0	0	0	0	1	1	0	0	0	10935	2	10935	29.9589	1				0	7300	20
0	59	87	10599			0			10599		1998-01-08	I639	I639	J984	I5099	I639 J984 I5099	0		2016-12-31	1969-01-01	17531	2	2	3	2	3	1	0	0	0	0	0	1	1	0	1	0	0	10599	2	10599	29.0384	1				0	7300	20
0	59	76	6641			0			6641		1987-03-09	1541	1541			1541	0		2016-12-31	1969-01-01	17531	2	2	3	3	3	1	0	0	0	0	0	1	1	0	0	0	0	6641	2	6641	18.1945	1				2	6641	18.1945
1	59	88	10827			0			10827		1998-08-24	I259	I469	I5091	I259	I469 I5091 I259	0		2016-12-31	1969-01-01	17531	3	3	3	3	3	1	0	0	0	0	0	0	0	0	0	0	0	10827	2	10827	29.663	1				0	7300	20
1	59	86	10234			0			10234		1997-01-08	I5099	I5099			I5099	0		2016-12-31	1969-01-01	17531	3	3	3	3	3	1	0	0	0	0	0	0	0	0	0	0	0	10234	2	10234	28.0384	1				0	7300	20
1	59	78	7432			0			7432		1989-05-08	185	1977	185		1977 185	0		2016-12-31	1969-01-01	17531	1	2	2	1	3	1	1	0	0	1	0	1	1	1	1	0	1	7432	2	7432	20.3616	1				0	7300	20
0	59	76	6717			0			6717		1987-05-24	410	412	4140	410	412 4140 410	0		2016-12-31	1969-01-01	17531	3	3	3	3	3	1	0	0	0	0	0	0	0	0	0	0	0	6717	2	6717	18.4027	1				2	6717	18.4027
1	59	72	5195			0			5195		1983-03-24	41090	41290			41290	0		2016-12-31	1969-01-01	17531	3	3	3	3	3	1	0	0	0	0	0	0	0	0	0	0	0	5195	2	5195	14.2329	1				2	5195	14.2329
0	59	88	11076			0			11076		1999-04-30	I619	I619	F031		I619 F031	0		2016-12-31	1969-01-01	17531	3	3	3	3	3	1	0	0	0	0	0	0	0	0	0	0	0	11076	2	11076	30.3452	1				0	7300	20
1	59	64	2280			0			2280		1975-03-31	19100					0		2016-12-31	1969-01-01	17531	3	2	3	3	3	1	0	0	0	0	0	0	1	0	0	0	0	2280	2	2280	6.24658	1				2	2280	6.24658
1	59	94	13293			0			13293		2005-05-25	J189	J81	J189	I5099	J81 J189 I5099 R54 R54	0		2016-12-31	1969-01-01	17531						1										0		13293	2	13293	36.4192	0
0	59	89	11325			1	S720	1999-02-01	10988	88	2000-01-04	F031	R54	J189	F031	R54 J189 F031	0		2016-12-31	1969-01-01	17531	3	2	2	2	3	1	0	0	0	0	0	0	1	1	1	0	0	11325	1	10988	30.1041	1				0	7300	20
0	59	83	9277			0			9277		1994-05-27	0389	0389			0389	0		2016-12-31	1969-01-01	17531	1	1	2	1	1	1	1	1	0	1	1	1	1	1	1	1	1	9277	2	9277	25.4164	1				0	7300	20
0	59	80	8085			0			8085		1991-02-20	4409	4409			4409	0		2016-12-31	1969-01-01	17531	3	2	2	3	3	1	0	0	0	0	0	0	1	1	0	0	0	8085	2	8085	22.1507	1				0	7300	20
1	59	74	5926			0			5926		1985-03-24	41290	51100	01900		51100 01900	0		2016-12-31	1969-01-01	17531	3	3	3	3	3	1	0	0	0	0	0	0	0	0	0	0	0	5926	2	5926	16.2356	1				2	5926	16.2356
1	59	72	5334			0			5334		1983-08-10	41090	44090			44090	0		2016-12-31	1969-01-01	17531	3	3	3	3	3	1	0	0	0	0	0	0	0	0	0	0	0	5334	2	5334	14.6137	1				2	5334	14.6137
1	59	86	10338			0			10338		1997-04-22	N189	N189			N189	0		2016-12-31	1969-01-01	17531	2	3	3	3	3	1	0	0	0	0	0	1	0	0	0	0	0	10338	2	10338	28.3233	1				0	7300	20
0	59	93	12752			1	820C	1995-06-23	9669	84	2003-12-01	J449	I5099	J449		I5099 J449	0		2016-12-31	1969-01-01	17531	2	2	2	3	3	1	0	0	0	0	0	1	1	1	0	0	0	12752	1	9669	26.4904	1				0	7300	20
1	59	93	12842			0			12842		2004-02-29	I258	I5099	I258		I5099 I258	0		2016-12-31	1969-01-01	17531	3	3	3	3	3	1	0	0	0	0	0	0	0	0	0	0	0	12842	2	12842	35.1836	1				0	7300	20
1	59	60	865			0			865		1971-05-16	41090					0		2016-12-31	1969-01-01	17531	3	3		2	1	1	0	0		0	1	0	0		1	1		865	2	865	2.36986	0				2	865	2.36986
0	59	95	13493			0			13493		2005-12-11	I219	I219	I5099		I219 I5099	0		2016-12-31	1969-01-01	17531	2	3	3	1	3	1	0	0	0	1	0	1	0	0	1	0	1	13493	2	13493	36.9671	1				0	7300	20
1	59	66	2858			0			2858		1976-10-29	15000	49100	59320		49100 59320	0		2016-12-31	1969-01-01	17531	3	2	3	3	3	1	0	0	0	0	0	0	1	0	0	0	0	2858	2	2858	7.83014	1				2	2858	7.83014
0	59	85	9847			0			9847		1995-12-18	4273	4289	4349	4273	4289 4349 4273	0		2016-12-31	1969-01-01	17531	2	2	2	2	3	1	0	0	0	0	0	1	1	1	1	0	0	9847	2	9847	26.9781	1				0	7300	20
1	59	77	7067			0			7067		1988-05-08	431	431			431	0		2016-12-31	1969-01-01	17531	3	3	3	3	3	1	0	0	0	0	0	0	0	0	0	0	0	7067	2	7067	19.3616	1				2	7067	19.3616
0	59	87	10604			1	S720	1997-10-14	10513	87	1998-01-13	Y835	T814	-A419	Y835	T814 -A419 Y835 R02 L984 -L089	0		2016-12-31	1969-01-01	17531	2	2	2	1	1	1	0	0	0	1	1	1	1	1	1	1	1	10604	1	10513	28.8027	1				0	7300	20
0	59	73	5439			0			5439		1983-11-23	25320					0		2016-12-31	1969-01-01	17531	2	2	3	2	2	1	0	0	0	0	0	1	1	0	1	1	0	5439	2	5439	14.9014	1				2	5439	14.9014
0	59	77	6839			0			6839		1987-09-23	5325	5325	5679	1550	5325 5679 1550	0		2016-12-31	1969-01-01	17531						1										0		6839	2	6839	18.737	0				2	6839	18.737
0	59	68	3618			0			3618		1978-11-28	41090	44090	43890		44090 43890	0		2016-12-31	1969-01-01	17531	3	2	3	2	3	1	0	0	0	0	0	0	1	0	1	0	0	3618	2	3618	9.91233	1				2	3618	9.91233
0	59	90	11879			0			11879		2001-07-11	F031	I5099	R53	F031	I5099 R53 F031	0		2016-12-31	1969-01-01	17531	3	3	3	3	3	1	0	0	0	0	0	0	0	0	0	0	0	11879	2	11879	32.5452	1				0	7300	20
1	59	63	1981			0			1981		1974-06-05	39590					0		2016-12-31	1969-01-01	17531	3	3	3	3	3	1	0	0	0	0	0	0	0	0	0	0	0	1981	2	1981	5.4274	1				2	1981	5.4274
0	59	90	11914			0			11914		2001-08-15	F329	R579	F508	F329	R579 F508 F329 M0699 Z532	0		2016-12-31	1969-01-01	17531	2	2	2	2	2	1	0	0	0	0	0	1	1	1	1	1	0	11914	2	11914	32.6411	1				0	7300	20
1	59	73	5557			0			5557		1984-03-20	49100	42600	45000	51100	42600 45000 51100	0		2016-12-31	1969-01-01	17531						1										0		5557	2	5557	15.2247	0				2	5557	15.2247
0	59	75	6237			0			6237		1986-01-29	49200	48500	41090	44090	48500 41090 44090	0		2016-12-31	1969-01-01	17531	3	3	2	2	3	1	0	0	0	0	0	0	0	1	1	0	0	6237	2	6237	17.0877	1				2	6237	17.0877
0	59	82	8806			0			8806		1993-02-10	410	4239	410	4409	4239 410 4409	0		2016-12-31	1969-01-01	17531	3	3	3	3	3	1	0	0	0	0	0	0	0	0	0	0	0	8806	2	8806	24.126	1				0	7300	20
1	59	82	8818			0			8818		1993-02-22	4140	4140	4409		4140 4409	0		2016-12-31	1969-01-01	17531						1										0		8818	2	8818	24.1589	0
1	59	93	13005			0			13005		2004-08-10	D649	R579	D649		R579 D649	0		2016-12-31	1969-01-01	17531	3	3	3	3	3	1	0	0	0	0	0	0	0	0	0	0	0	13005	2	13005	35.6301	1				0	7300	20
1	59	94	13230			0			13230		2005-03-23	I251	J189	I251		J189 I251	0		2016-12-31	1969-01-01	17531	3	2	3	3	3	1	0	0	0	0	0	0	1	0	0	0	0	13230	2	13230	36.2466	1				0	7300	20
0	59	81	8640			0			8640		1992-08-28	4140	514	4289	4140	514 4289 4140 2391 2500	0		2016-12-31	1969-01-01	17531	2	1	2	2	3	1	0	1	0	0	0	1	1	1	1	0	1	8640	2	8640	23.6712	1				0	7300	20
0	59	65	2526			0			2526		1975-12-02	18300	45000			45000	0		2016-12-31	1969-01-01	17531	3	2	3	3	3	1	0	0	0	0	0	0	1	0	0	0	0	2526	2	2526	6.92055	1				2	2526	6.92055
0	59	81	8544			0			8544		1992-05-24	4413	4413	E8789		4413 E8789	0		2016-12-31	1969-01-01	17531	3	3	2	3	3	1	0	0	0	0	0	0	0	1	0	0	0	8544	2	8544	23.4082	1				0	7300	20
0	59	93	12990			1	S721	1999-12-25	11315	89	2004-07-26	I251	I5091	I10	I251	I5091 I10 I251 R53 B029	0		2016-12-31	1969-01-01	17531	3	2	3	2	3	1	0	0	0	0	0	0	1	0	1	0	0	12990	1	11315	31	1				0	7300	20
0	59	85	9807			0			9807		1995-11-08	4349	4282	514	4349	4282 514 4349	0		2016-12-31	1969-01-01	17531	3	3	3	2	3	1	0	0	0	0	0	0	0	0	1	0	0	9807	2	9807	26.8685	1				0	7300	20
0	59	80	8010			1	820A	1990-12-02	8005	80	1990-12-07	4299	7991	4299	8210	7991 4299 8210 E887 E8789	1	8210	2016-12-31	1969-01-01	17531	2	2	2	1	2	1	0	0	0	1	0	1	1	1	1	1	1	8010	1	8005	21.9315	1				0	7300	20
0	59	72	5275			0			5275		1983-06-12	14500					0		2016-12-31	1969-01-01	17531	3	2	2	3	3	1	0	0	0	0	0	0	1	1	0	0	0	5275	2	5275	14.4521	1				2	5275	14.4521
0	59	84	9408			0			9408		1994-10-05	410	410			410	0		2016-12-31	1969-01-01	17531	3	2	2	3	3	1	0	0	0	0	0	0	1	1	0	0	0	9408	2	9408	25.7753	1				0	7300	20
1	59	87	10637			0			10637		1998-02-15	R999					0		2016-12-31	1969-01-01	17531	3	3	3	3	3	1	0	0	0	0	0	0	0	0	0	0	0	10637	2	10637	29.1425	1				0	7300	20
0	59	99	15128			0			15128		2010-06-03	I359	R54	I359	Z953	R54 I359 Z953 I10	0		2016-12-31	1969-01-01	17531	3	3	3	3	3	1	0	0	0	0	0	0	0	0	0	0	0	15128	2	15128	41.4466	1				0	7300	20
1	59	70	4553			0			4553		1981-06-20	49100	42790	69600		42790 69600	0		2016-12-31	1969-01-01	17531	3	2	2	1	3	1	0	0	0	1	0	0	1	1	1	0	1	4553	2	4553	12.474	1				2	4553	12.474
0	59	83	9263			0			9263		1994-05-13	410	410	413		410 413	0		2016-12-31	1969-01-01	17531	3	2	3	2	3	1	0	0	0	0	0	0	1	0	1	0	0	9263	2	9263	25.3781	1				0	7300	20
1	59	75	6406			0			6406		1986-07-17	41090	41290			41290	0		2016-12-31	1969-01-01	17531	3	3	3	3	3	1	0	0	0	0	0	0	0	0	0	0	0	6406	2	6406	17.5507	1				2	6406	17.5507
0	59	91	12313			1	S720	2001-05-30	11837	90	2002-09-18	I693	R54	I693	-I6690	R54 I693 -I6690	0		2016-12-31	1969-01-01	17531	3	2	1	3	3	1	0	0	1	0	0	0	1	1	0	0	1	12313	1	11837	32.4301	1				0	7300	20
0	59	72	5254			0			5254		1983-05-22	40200	43100			43100	0		2016-12-31	1969-01-01	17531						1										0		5254	2	5254	14.3945	0				2	5254	14.3945
0	59	73	5658			0			5658		1984-06-29	44120	43300	40200		43300 40200	0		2016-12-31	1969-01-01	17531	2	2	1	1	2	1	0	0	1	1	0	1	1	1	1	1	1	5658	2	5658	15.5014	1				2	5658	15.5014
1	59	79	7754			0			7754		1990-03-26	4140	4140			4140	0		2016-12-31	1969-01-01	17531	3	2	3	3	3	1	0	0	0	0	0	0	1	0	0	0	0	7754	2	7754	21.2438	1				0	7300	20
1	59					0			17531								0		2016-12-31	1969-01-01	17531						0										0		17531	0	17531	48.0301	0
0	59	85	9857			0			9857		1995-12-28	4379	4379			4379	0		2016-12-31	1969-01-01	17531	3	3	2	2	3	1	0	0	0	0	0	0	0	1	1	0	0	9857	2	9857	27.0055	1				0	7300	20
1	59	89	11455			0			11455		2000-05-13	I119	I5190	I10		I5190 I10	0		2016-12-31	1969-01-01	17531	3	3	3	3	3	1	0	0	0	0	0	0	0	0	0	0	0	11455	2	11455	31.3836	1				0	7300	20
0	59	78	7280			0			7280		1988-12-07	4274	7855	4274		7855 4274	0		2016-12-31	1969-01-01	17531	3	2	3	3	3	1	0	0	0	0	0	0	1	0	0	0	0	7280	2	7280	19.9452	1				2	7280	19.9452
0	59	82	9023			0			9023		1993-09-15	4379	4379			4379	0		2016-12-31	1969-01-01	17531	2	2	2	2	3	1	0	0	0	0	0	1	1	1	1	0	0	9023	2	9023	24.7205	1				0	7300	20
0	59	88	10934			1	820C	1996-01-27	9887	85	1998-12-09	F019	R579	F019		R579 F019	0		2016-12-31	1969-01-01	17531	3	2	3	3	3	1	0	0	0	0	0	0	1	0	0	0	0	10934	1	9887	27.0877	1				0	7300	20
1	59	78	7247			0			7247		1988-11-04	5939	4282	5939		4282 5939	0		2016-12-31	1969-01-01	17531	3	3	3	3	3	1	0	0	0	0	0	0	0	0	0	0	0	7247	2	7247	19.8548	1				2	7247	19.8548
1	59	63	2086			0			2086		1974-09-18	41290					0		2016-12-31	1969-01-01	17531	3	3	3	3	3	1	0	0	0	0	0	0	0	0	0	0	0	2086	2	2086	5.71507	1				2	2086	5.71507
0	59	82	8850			0			8850		1993-03-26	4273	4341	4273		4341 4273	0		2016-12-31	1969-01-01	17531						1										0		8850	2	8850	24.2466	0
1	59	66	3180			0			3180		1977-09-16	15600					0		2016-12-31	1969-01-01	17531	3	3	3	3	3	1	0	0	0	0	0	0	0	0	0	0	0	3180	2	3180	8.71233	1				2	3180	8.71233
0	59	93	13048			1	820A	1995-11-20	9819	85	2004-09-22	J189	J189			J189	0		2016-12-31	1969-01-01	17531	2	2	2	3	3	1	0	0	0	0	0	1	1	1	0	0	0	13048	1	9819	26.9014	1				0	7300	20
1	59	80	8220			0			8220		1991-07-05	4299	486	4299	4151	486 4299 4151 438 2384 4439 4442 E8788	0		2016-12-31	1969-01-01	17531	3	3	3	3	3	1	0	0	0	0	0	0	0	0	0	0	0	8220	2	8220	22.5205	1				0	7300	20
0	59	84	9648			0			9648		1995-06-02	1832	1977	1832	1976	1977 1832 1976	0		2016-12-31	1969-01-01	17531	3	3	3	3	3	1	0	0	0	0	0	0	0	0	0	0	0	9648	2	9648	26.4329	1				0	7300	20
1	59	87	10617			0			10617		1998-01-26	I694	I678	I694	I709	I678 I694 I709 I259 I209 Z950 G409 I64	0		2016-12-31	1969-01-01	17531	3	3	3	3	3	1	0	0	0	0	0	0	0	0	0	0	0	10617	2	10617	29.0877	1				0	7300	20
1	59					0			17531								0		2016-12-31	1969-01-01	17531	3	2	3	3	3	0	0	0	0	0	0	0	1	0	0	0	0	17531	0	17531	48.0301	1				0	7300	20
0	59	84	9506			0			9506		1995-01-11	431	431			431	0		2016-12-31	1969-01-01	17531	2	2	3	2	3	1	0	0	0	0	0	1	1	0	1	0	0	9506	2	9506	26.0438	1				0	7300	20
0	59	98	14795			1	820A	1994-06-27	9308	83	2009-07-05	I694	B99	I6949	I10	B99 I6949 I10 R54	0		2016-12-31	1969-01-01	17531	2	2	3	2	3	1	0	0	0	0	0	1	1	0	1	0	0	14795	1	9308	25.5014	1				0	7300	20
0	59	84	9749			0			9749		1995-09-11	5183	7860	5183	0389	7860 5183 0389 1370	0		2016-12-31	1969-01-01	17531	1	2	2	1	3	1	1	0	0	1	0	1	1	1	1	0	1	9749	2	9749	26.7096	1				0	7300	20
1	59	90	11816			1	820A	1996-09-18	10122	85	2001-05-09	C61	C61			C61	0		2016-12-31	1969-01-01	17531	1	1	1	1	1	1	1	1	1	1	1	1	1	1	1	1	1	11816	1	10122	27.7315	1				0	7300	20
0	59	83	9224			0			9224		1994-04-04	410	410	4409	5908	410 4409 5908 586 514	0		2016-12-31	1969-01-01	17531	3	2	3	3	3	1	0	0	0	0	0	0	1	0	0	0	0	9224	2	9224	25.2712	1				0	7300	20
1	59	86	10380			0			10380		1997-06-03	I679	I679	C859	C900	I679 C859 C900	0		2016-12-31	1969-01-01	17531						1										0		10380	2	10380	28.4384	0
1	59	76	6671			1	820	1980-01-09	3993	69	1987-04-08	5314	5184	410	412	5184 410 412 5314 4140 4409 4039 4293 3319	0		2016-12-31	1969-01-01	17531						1										0		6671	1	3993	10.9397	0				1	3993	10.9397
0	59	86	10190			0			10190		1996-11-25	410	410			410	0		2016-12-31	1969-01-01	17531	3	3	3	3	3	1	0	0	0	0	0	0	0	0	0	0	0	10190	2	10190	27.9178	1				0	7300	20
0	59	91	12275			0			12275		2002-08-11	F039	F039			F039	0		2016-12-31	1969-01-01	17531	3	2	2	3	3	1	0	0	0	0	0	0	1	1	0	0	0	12275	2	12275	33.6301	1				0	7300	20
0	59	92	12395			1	820C	1996-01-09	9869	85	2002-12-09	I693	I693	I10	I5099	I693 I10 I5099 D510 T931 Y860 C445	0		2016-12-31	1969-01-01	17531	2	2	3	1	2	1	0	0	0	1	0	1	1	0	1	1	1	12395	1	9869	27.0384	1				0	7300	20
1	59	59	607			0			607		1970-08-31	15790	45000			45000	0		2016-12-31	1969-01-01	17531	2	2	3	3	3	1	0	0	0	0	0	1	1	0	0	0	0	607	2	607	1.66301	1				2	607	1.66301
1	59	80	8306			0			8306		1991-09-29	4273	514	4289	4273	514 4289 4273 4029	0		2016-12-31	1969-01-01	17531	2	3	3	3	3	1	0	0	0	0	0	1	0	0	0	0	0	8306	2	8306	22.7562	1				0	7300	20
1	59	68	3754			0			3754		1979-04-13	41090	41290			41290	0		2016-12-31	1969-01-01	17531	3	2	2	2	3	1	0	0	0	0	0	0	1	1	1	0	0	3754	2	3754	10.2849	1				2	3754	10.2849
1	59	62	1751			0			1751		1973-10-18	41090					0		2016-12-31	1969-01-01	17531	3	3	3	3	3	1	0	0	0	0	0	0	0	0	0	0	0	1751	2	1751	4.79726	1				2	1751	4.79726
0	59	84	9623			0			9623		1995-05-08	4349	4349			4349	0		2016-12-31	1969-01-01	17531						1										0		9623	2	9623	26.3644	0
1	59	71	4763			0			4763		1982-01-16	18500					0		2016-12-31	1969-01-01	17531	2	2	3	3	3	1	0	0	0	0	0	1	1	0	0	0	0	4763	2	4763	13.0493	1				2	4763	13.0493
1	59	64	2336			0			2336		1975-05-26	41090					0		2016-12-31	1969-01-01	17531	2	3	3	2	3	1	0	0	0	0	0	1	0	0	1	0	0	2336	2	2336	6.4	1				2	2336	6.4
1	59	89	11500			0			11500		2000-06-27	I219	I5090	I219	J189	I5090 I219 J189	0		2016-12-31	1969-01-01	17531	3	3	3	3	3	1	0	0	0	0	0	0	0	0	0	0	0	11500	2	11500	31.5068	1				0	7300	20
1	59	64	2360			0			2360		1975-06-19	20300	42800			42800	0		2016-12-31	1969-01-01	17531	1	2	3	3	3	1	1	0	0	0	0	1	1	0	0	0	1	2360	2	2360	6.46575	1				2	2360	6.46575
1	59	92	12639			0			12639		2003-08-10	C2299	C2299			C2299	0		2016-12-31	1969-01-01	17531	3	3	3	3	3	1	0	0	0	0	0	0	0	0	0	0	0	12639	2	12639	34.6274	1				0	7300	20
1	59	89	11596			1	S720	1999-07-09	11146	88	2000-10-01	I219	J81	I48	I219	J81 I48 I219	0		2016-12-31	1969-01-01	17531	3	3	3	3	3	1	0	0	0	0	0	0	0	0	0	0	0	11596	1	11146	30.537	1				0	7300	20
0	59	61	1138			0			1138		1972-02-13	25040	59320	79200		59320 79200	0		2016-12-31	1969-01-01	17531	1	1	2	1	2	1	1	1	0	1	0	1	1	1	1	1	1	1138	2	1138	3.11781	1				2	1138	3.11781
1	59	90	11832			1	S720	1997-08-10	10448	86	2001-05-25	I259	I469	I259	I829	I469 I259 I829	0		2016-12-31	1969-01-01	17531						1										0		11832	1	10448	28.6247	0
0	59	90	11737			0			11737		2001-02-19	I251	I5090	I251	F039	I5090 I251 F039	0		2016-12-31	1969-01-01	17531	2	2	2	2	3	1	0	0	0	0	0	1	1	1	1	0	0	11737	2	11737	32.1562	1				0	7300	20
1	59	72	5382			0			5382		1983-09-27	19290					0		2016-12-31	1969-01-01	17531	1	1	3	1	3	1	1	1	0	1	0	1	1	0	1	0	1	5382	2	5382	14.7452	1				2	5382	14.7452
0	59	73	5635			0			5635		1984-06-06	15790					0		2016-12-31	1969-01-01	17531	3	3	3	3	3	1	0	0	0	0	0	0	0	0	0	0	0	5635	2	5635	15.4384	1				2	5635	15.4384
1	59	90	11918			0			11918		2001-08-19	I709	I5090	I709		I5090 I709	0		2016-12-31	1969-01-01	17531	3	3	3	3	3	1	0	0	0	0	0	0	0	0	0	0	0	11918	2	11918	32.6521	1				0	7300	20
1	59	89	11624			0			11624		2000-10-29	R999					0		2016-12-31	1969-01-01	17531	2	2	2	1	2	1	0	0	0	1	0	1	1	1	1	1	1	11624	2	11624	31.8466	1				0	7300	20
0	59	87	10817			1	S721	1997-08-12	10450	86	1998-08-14	X44	J189	T460	X44	J189 T460 X44 E059 I5199	0		2016-12-31	1969-01-01	17531	3	3	2	3	3	1	0	0	0	0	0	0	0	1	0	0	0	10817	1	10450	28.6301	1				0	7300	20
1	59	69	4327			0			4327		1980-11-06	16210	49100			49100	0		2016-12-31	1969-01-01	17531	3	3	3	3	3	1	0	0	0	0	0	0	0	0	0	0	0	4327	2	4327	11.8548	1				2	4327	11.8548
0	59	78	7304			0			7304		1988-12-31	1552	4275	1552		4275 1552	0		2016-12-31	1969-01-01	17531	3	3	3	3	3	1	0	0	0	0	0	0	0	0	0	0	0	7304	2	7304	20.011	1				0	7300	20
1	59	86	10289			0			10289		1997-03-04	I639	J81	J189	I639	J81 J189 I639 S7200 X59 Z924	1	S720	2016-12-31	1969-01-01	17531	3	3	2	3	3	1	0	0	0	0	0	0	0	1	0	0	0	10289	2	10289	28.189	1				0	7300	20
0	59	79	7667			0			7667		1989-12-29	4289	4289			4289	0		2016-12-31	1969-01-01	17531	2	2	2	2	3	1	0	0	0	0	0	1	1	1	1	0	0	7667	2	7667	21.0055	1				0	7300	20
0	59	76	6838			0			6838		1987-09-22	485	485	4280		485 4280	0		2016-12-31	1969-01-01	17531	3	3	3	3	3	1	0	0	0	0	0	0	0	0	0	0	0	6838	2	6838	18.7342	1				2	6838	18.7342
0	59	89	11462			1	820C	1995-11-24	9823	84	2000-05-20	I219	I219	I709	F039	I219 I709 F039	0		2016-12-31	1969-01-01	17531	3	3	3	3	3	1	0	0	0	0	0	0	0	0	0	0	0	11462	1	9823	26.9123	1				0	7300	20
0	59	90	11912			0			11912		2001-08-13	K565	I5099	J189	K565	I5099 J189 K565 I442 I48	0		2016-12-31	1969-01-01	17531	3	3	3	3	3	1	0	0	0	0	0	0	0	0	0	0	0	11912	2	11912	32.6356	1				0	7300	20
0	59	67	3613			0			3613		1978-11-23	17400	41090	43890		41090 43890	0		2016-12-31	1969-01-01	17531	2	2	3	1	2	1	0	0	0	1	0	1	1	0	1	1	1	3613	2	3613	9.89863	1				2	3613	9.89863
0	59	101	15805			1	S721	2008-02-06	14280	97	2012-04-10	R54	I469	R54		I469 R54	0		2016-12-31	1969-01-01	17531	2	2	3	3	3	1	0	0	0	0	0	1	1	0	0	0	0	15805	1	14280	39.1233	1				0	7300	20
1	59	78	7294			0			7294		1988-12-21	431	431			431	0		2016-12-31	1969-01-01	17531						1										0		7294	2	7294	19.9836	0				2	7294	19.9836
0	59	93	12962			0			12962		2004-06-28	I709	I709			I709	0		2016-12-31	1969-01-01	17531	1	1	2	1	1	1	1	1	0	1	1	1	1	1	1	1	1	12962	2	12962	35.5123	1				0	7300	20
0	59	88	10960			1	820	1977-06-16	3088	66	1999-01-04	F039	R53	F039		R53 F039	0		2016-12-31	1969-01-01	17531						1										0		10960	1	3088	8.46027	0				1	3088	8.46027
1	59	75	6499			0			6499		1986-10-18	44100	41290			41290	0		2016-12-31	1969-01-01	17531	3	2	3	2	3	1	0	0	0	0	0	0	1	0	1	0	0	6499	2	6499	17.8055	1				2	6499	17.8055
0	59	89	11424			0			11424		2000-04-12	G309	R53	R634	G309	R53 R634 G309	0		2016-12-31	1969-01-01	17531	3	3	3	3	3	1	0	0	0	0	0	0	0	0	0	0	0	11424	2	11424	31.2986	1				0	7300	20
1	59	79	7772			0			7772		1990-04-13	486	486	4241	E8789	486 4241 E8789 4409	0		2016-12-31	1969-01-01	17531	2	2	3	2	3	1	0	0	0	0	0	1	1	0	1	0	0	7772	2	7772	21.2931	1				0	7300	20
1	59	80	8282			0			8282		1991-09-05	410	4275	410	4409	4275 410 4409 4039 4140	0		2016-12-31	1969-01-01	17531	3	2	3	3	3	1	0	0	0	0	0	0	1	0	0	0	0	8282	2	8282	22.6904	1				0	7300	20
0	59	85	10139			1	820A	1996-02-16	9907	85	1996-10-05	4439	0389	4439	7079	0389 4439 7079 4409 2956 2900	0		2016-12-31	1969-01-01	17531						1										0		10139	1	9907	27.1425	0
1	59	76	6753			0			6753		1987-06-29	1579	1579	1991		1579 1991	0		2016-12-31	1969-01-01	17531	2	2	3	3	3	1	0	0	0	0	0	1	1	0	0	0	0	6753	2	6753	18.5014	1				2	6753	18.5014
0	59	88	11185			0			11185		1999-08-17	I251	I251	F019	R02	I251 F019 R02	0		2016-12-31	1969-01-01	17531	3	2	2	3	3	1	0	0	0	0	0	0	1	1	0	0	0	11185	2	11185	30.6438	1				0	7300	20
0	58	94	13223			0			13223		2005-03-16	I633	I469	I219	I6690	I469 I219 I6690 I10	0		2016-12-31	1969-01-01	17531	2	1	1	1	3	1	0	1	1	1	0	1	1	1	1	0	1	13223	2	13223	36.2274	1				0	7300	20
1	58	88	11086			0			11086		1999-05-10	I693	J189	R13	I693	J189 R13 I693 I48	0		2016-12-31	1969-01-01	17531	3	3	3	3	3	1	0	0	0	0	0	0	0	0	0	0	0	11086	2	11086	30.3726	1				0	7300	20
0	58	77	7077			0			7077		1988-05-18	1991	7991	7855	1991	7991 7855 1991 1977	0		2016-12-31	1969-01-01	17531	3	3	3	3	3	1	0	0	0	0	0	0	0	0	0	0	0	7077	2	7077	19.389	1				2	7077	19.389
1	58	85	9988			0			9988		1996-05-07	2028	410	411	2859	410 411 2859 2028 413 490 -0419	0		2016-12-31	1969-01-01	17531		2				1		0					1			0		9988	2	9988	27.3644	0
1	58	61	1109			0			1109		1972-01-15	16210	25000			25000	0		2016-12-31	1969-01-01	17531						1										0		1109	2	1109	3.03836	0				2	1109	3.03836
1	58	83	9286			0			9286		1994-06-05	4148	4289	4409	4148	4289 4409 4148 -410	0		2016-12-31	1969-01-01	17531	3	3	2	2	3	1	0	0	0	0	0	0	0	1	1	0	0	9286	2	9286	25.4411	1				0	7300	20
0	58	60	1071			0			1071		1971-12-08	13500	42600			42600	0		2016-12-31	1969-01-01	17531	1	3	2	1	1	1	1	0	0	1	1	1	0	1	1	1	1	1071	2	1071	2.93425	1				2	1071	2.93425
0	58	76	6723			0			6723		1987-05-30	410	410	4230	4140	410 4230 4140	0		2016-12-31	1969-01-01	17531	2	1	2	1	2	1	0	1	0	1	0	1	1	1	1	1	1	6723	2	6723	18.4192	1				2	6723	18.4192
0	58	71	5073			0			5073		1982-11-22	18000	59600	41290	16210	59600 41290 16210	0		2016-12-31	1969-01-01	17531	1	2	2	1	3	1	1	0	0	1	0	1	1	1	1	0	1	5073	2	5073	13.8986	1				2	5073	13.8986
0	58	86	10261			0			10261		1997-02-04	K805	R688	A419	K805	R688 A419 K805 Z924 J189 N179	0		2016-12-31	1969-01-01	17531	3	2	3	2	3	1	0	0	0	0	0	0	1	0	1	0	0	10261	2	10261	28.1123	1				0	7300	20
1	58	86	10405			0			10405		1997-06-28	K403	I219	K567	K403	I219 K567 K403 Z924	0		2016-12-31	1969-01-01	17531	3	3	3	3	3	1	0	0	0	0	0	0	0	0	0	0	0	10405	2	10405	28.5068	1				0	7300	20
1	58	76	6702			1	820C	1987-05-01	5948	74	1987-05-09	492	7860	492	7994	7860 492 7994 8208 E887 E8789	1	8208	2016-12-31	1969-01-01	17531	3	2	2	3	3	1	0	0	0	0	0	0	1	1	0	0	0	6702	1	5948	16.2959	1				1	5948	16.2959
1	58	63	1995			0			1995		1974-06-19	41290					0		2016-12-31	1969-01-01	17531	3	3	3	3	3	1	0	0	0	0	0	0	0	0	0	0	0	1995	2	1995	5.46575	1				2	1995	5.46575
0	58	92	12502			0			12502		2003-03-26	I48	I639	I6691	I48	I639 I6691 I48	0		2016-12-31	1969-01-01	17531	2	2	3	3	3	1	0	0	0	0	0	1	1	0	0	0	0	12502	2	12502	34.2521	1				0	7300	20
1	58	76	6807			0			6807		1987-08-22	2028	2028			2028	0		2016-12-31	1969-01-01	17531	2	3	3	3	3	1	0	0	0	0	0	1	0	0	0	0	0	6807	2	6807	18.6493	1				2	6807	18.6493
1	58	71	4949			0			4949		1982-07-21	41090	41290			41290	0		2016-12-31	1969-01-01	17531						1										0		4949	2	4949	13.5589	0				2	4949	13.5589
1	58	87	10768			1	820C	1996-07-06	10048	85	1998-06-26	I219	I219	I251	I709	I219 I251 I709 I698 F039 R13 Z931 Z924	0		2016-12-31	1969-01-01	17531	3	2	2	3	3	1	0	0	0	0	0	0	1	1	0	0	0	10768	1	10048	27.5288	1				0	7300	20
1	58	64	2316			0			2316		1975-05-06	41000	40100			40100	0		2016-12-31	1969-01-01	17531	3	2	2	3	3	1	0	0	0	0	0	0	1	1	0	0	0	2316	2	2316	6.34521	1				2	2316	6.34521
0	58	81	8510			0			8510		1992-04-20	410	410	4409	5939	410 4409 5939	0		2016-12-31	1969-01-01	17531	2	2	3	2	3	1	0	0	0	0	0	1	1	0	1	0	0	8510	2	8510	23.3151	1				0	7300	20
1	58	59	465			0			465		1970-04-11	57190	45600			45600	0		2016-12-31	1969-01-01	17531	3	3	3	3	3	1	0	0	0	0	0	0	0	0	0	0	0	465	2	465	1.27397	1				2	465	1.27397
0	58	102	16164			1	S721	2013-02-06	16107	102	2013-04-04	X590	R53	S721	I694	R53 S721 I694 F03 X590	1	S721	2016-12-31	1969-01-01	17531	3	3	3	3	3	1	0	0	0	0	0	0	0	0	0	0	0	16164	1	16107	44.1288	1				0	7300	20
1	58	82	8817			0			8817		1993-02-21	486	486	4289	2500	486 4289 2500	0		2016-12-31	1969-01-01	17531	3	2	3	3	3	1	0	0	0	0	0	0	1	0	0	0	0	8817	2	8817	24.1562	1				0	7300	20
0	58	86	10425			0			10425		1997-07-18	C509	K729	C788	C509	K729 C788 C509	0		2016-12-31	1969-01-01	17531	2	2	1	2	3	1	0	0	1	0	0	1	1	1	1	0	1	10425	2	10425	28.5616	1				0	7300	20
0	58	96	14029			0			14029		2007-05-31	I713	I713	I709		I713 I709	0		2016-12-31	1969-01-01	17531	2	1	1	1	2	1	0	1	1	1	0	1	1	1	1	1	1	14029	2	14029	38.4356	1				0	7300	20
1	58	85	9936			1	820C	1994-05-17	9267	83	1996-03-16	4409	4282	4273	4409	4282 4273 4409 2500	0		2016-12-31	1969-01-01	17531	3	3	3	3	3	1	0	0	0	0	0	0	0	0	0	0	0	9936	1	9267	25.389	1				0	7300	20
1	58	81	8524			0			8524		1992-05-04	4912	7860	4912	492	7860 4912 492	0		2016-12-31	1969-01-01	17531	3	2	3	3	3	1	0	0	0	0	0	0	1	0	0	0	0	8524	2	8524	23.3534	1				0	7300	20
0	58	70	4755			0			4755		1982-01-08	88700	99190			99190	0		2016-12-31	1969-01-01	17531	2	2	3	3	3	1	0	0	0	0	0	1	1	0	0	0	0	4755	2	4755	13.0274	1				2	4755	13.0274
0	58	80	8210			1	820A	1990-03-19	7730	79	1991-06-25	485	7855	797	485	7855 797 485	0		2016-12-31	1969-01-01	17531	3	3	3	2	3	1	0	0	0	0	0	0	0	0	1	0	0	8210	1	7730	21.1781	1				0	7300	20
1	58	69	4389			0			4389		1981-01-07	41090	41290			41290	0		2016-12-31	1969-01-01	17531	3	2	2	3	3	1	0	0	0	0	0	0	1	1	0	0	0	4389	2	4389	12.0247	1				2	4389	12.0247
0	58	78	7608			0			7608		1989-10-31	1991	1972	1991		1972 1991	0		2016-12-31	1969-01-01	17531	3	2	3	3	3	1	0	0	0	0	0	0	1	0	0	0	0	7608	2	7608	20.8438	1				0	7300	20
1	58	75	6267			0			6267		1986-02-28	20100					0		2016-12-31	1969-01-01	17531	3	2	2	2	2	1	0	0	0	0	0	0	1	1	1	1	0	6267	2	6267	17.1699	1				2	6267	17.1699
0	58	90	11759			0			11759		2001-03-13	I258	I5099	I48	N19	I5099 I48 N19 I252 I698	0		2016-12-31	1969-01-01	17531	2	2	1	2	3	1	0	0	1	0	0	1	1	1	1	0	1	11759	2	11759	32.2164	1				0	7300	20
1	58	81	8675			0			8675		1992-10-02	4409	4282	4409	3320	4282 4409 3320	0		2016-12-31	1969-01-01	17531	3	2	3	3	3	1	0	0	0	0	0	0	1	0	0	0	0	8675	2	8675	23.7671	1				0	7300	20
0	58	88	11201			1	821A	1993-11-29	9098	82	1999-09-02	I64	I64			I64	0		2016-12-31	1969-01-01	17531	1	1	3	1	1	1	1	1	0	1	1	1	1	0	1	1	1	11201	1	9098	24.926	1				0	7300	20
0	58	76	6676			0			6676		1987-04-13	4151	4151			4151	0		2016-12-31	1969-01-01	17531	2	2	2	2	3	1	0	0	0	0	0	1	1	1	1	0	0	6676	2	6676	18.2904	1				2	6676	18.2904
0	58	67	3589			0			3589		1978-10-30	27500	49200			49200	0		2016-12-31	1969-01-01	17531						1										0		3589	2	3589	9.83288	0				2	3589	9.83288
1	58	86	10447			0			10447		1997-08-09	K810	K810	E149	I5199	K810 E149 I5199	0		2016-12-31	1969-01-01	17531	3	2	3	3	3	1	0	0	0	0	0	0	1	0	0	0	0	10447	2	10447	28.6219	1				0	7300	20
1	58	62	1668			0			1668		1973-07-27	81470					0		2016-12-31	1969-01-01	17531	2	2	3	2	3	1	0	0	0	0	0	1	1	0	1	0	0	1668	2	1668	4.56986	1				2	1668	4.56986
1	58	61	1511			0			1511		1973-02-20	41090					0		2016-12-31	1969-01-01	17531	2	2	3	2	3	1	0	0	0	0	0	1	1	0	1	0	0	1511	2	1511	4.13973	1				2	1511	4.13973
1	58	88	11364			0			11364		2000-02-12	C61	N19	C61	C911	N19 C61 C911 G121	0		2016-12-31	1969-01-01	17531	2	2	2	3	3	1	0	0	0	0	0	1	1	1	0	0	0	11364	2	11364	31.1342	1				0	7300	20
1	58	77	7275			0			7275		1988-12-02	410	4289	4140	412	4289 4140 412 410	0		2016-12-31	1969-01-01	17531	1	1	2	1	3	1	1	1	0	1	0	1	1	1	1	0	1	7275	2	7275	19.9315	1				2	7275	19.9315
1	58	70	4634			0			4634		1981-09-09	43290	44090	41290		44090 41290	0		2016-12-31	1969-01-01	17531	3	2	3	3	3	1	0	0	0	0	0	0	1	0	0	0	0	4634	2	4634	12.6959	1				2	4634	12.6959
1	58	62	1736			0			1736		1973-10-03	41090	41290	57400		41290 57400	0		2016-12-31	1969-01-01	17531						1										0		1736	2	1736	4.75616	0				2	1736	4.75616
0	58	82	9179			0			9179		1994-02-18	4140	4282	-5184	4289	4282 -5184 4289 4140	0		2016-12-31	1969-01-01	17531	3	2	2	3	3	1	0	0	0	0	0	0	1	1	0	0	0	9179	2	9179	25.1479	1				0	7300	20
1	58	76	6797			0			6797		1987-08-12	2028	7860	2028		7860 2028	0		2016-12-31	1969-01-01	17531	1	1	2	2	2	1	1	1	0	0	0	1	1	1	1	1	1	6797	2	6797	18.6219	1				2	6797	18.6219
1	58	63	2199			0			2199		1975-01-09	14100					0		2016-12-31	1969-01-01	17531	2	2	3	3	3	1	0	0	0	0	0	1	1	0	0	0	0	2199	2	2199	6.02466	1				2	2199	6.02466
0	58	89	11715			0			11715		2001-01-28	W01	I5099	I269	S761	I5099 I269 S761 W01	0		2016-12-31	1969-01-01	17531	3	3	3	3	3	1	0	0	0	0	0	0	0	0	0	0	0	11715	2	11715	32.0959	1				0	7300	20
0	58	82	8941			0			8941		1993-06-25	410	410	4280	1543	410 4280 1543	0		2016-12-31	1969-01-01	17531	3	2	2	3	3	1	0	0	0	0	0	0	1	1	0	0	0	8941	2	8941	24.4959	1				0	7300	20
0	58	72	5411			0			5411		1983-10-26	15690					0		2016-12-31	1969-01-01	17531	3	3	3	3	3	1	0	0	0	0	0	0	0	0	0	0	0	5411	2	5411	14.8247	1				2	5411	14.8247
1	58	82	8842			0			8842		1993-03-18	492	7855	492	496	7855 492 496	0		2016-12-31	1969-01-01	17531	3	2	3	3	3	1	0	0	0	0	0	0	1	0	0	0	0	8842	2	8842	24.2247	1				0	7300	20
1	58	84	9841			0			9841		1995-12-12	185	185	1539	E8789	185 1539 E8789	0		2016-12-31	1969-01-01	17531	3	2	2	3	3	1	0	0	0	0	0	0	1	1	0	0	0	9841	2	9841	26.9616	1				0	7300	20
1	58	81	8552			0			8552		1992-06-01	4149	4279	4149	2500	4279 4149 2500	0		2016-12-31	1969-01-01	17531	3	3	3	3	3	1	0	0	0	0	0	0	0	0	0	0	0	8552	2	8552	23.4301	1				0	7300	20
0	58	73	5812			0			5812		1984-11-30	45000					0		2016-12-31	1969-01-01	17531	3	2	2	1	3	1	0	0	0	1	0	0	1	1	1	0	1	5812	2	5812	15.9233	1				2	5812	15.9233
1	58	63	1990			0			1990		1974-06-14	43190	44090			44090	0		2016-12-31	1969-01-01	17531	3	2	3	3	3	1	0	0	0	0	0	0	1	0	0	0	0	1990	2	1990	5.45205	1				2	1990	5.45205
0	58	91	12472			0			12472		2003-02-24	C509	I99	C509	C799	I99 C509 C799	0		2016-12-31	1969-01-01	17531	2	2	3	3	3	1	0	0	0	0	0	1	1	0	0	0	0	12472	2	12472	34.1699	1				0	7300	20
1	58	73	5590			0			5590		1984-04-22	43390					0		2016-12-31	1969-01-01	17531	3	2	3	3	3	1	0	0	0	0	0	0	1	0	0	0	0	5590	2	5590	15.3151	1				2	5590	15.3151
1	58	88	11345			0			11345		2000-01-24	I219	I219	I251	I709	I219 I251 I709 C679 I803	0		2016-12-31	1969-01-01	17531	3	2	2	3	3	1	0	0	0	0	0	0	1	1	0	0	0	11345	2	11345	31.0822	1				0	7300	20
0	58	75	6471			0			6471		1986-09-20	41290	42400			42400	0		2016-12-31	1969-01-01	17531	3	3	3	3	3	1	0	0	0	0	0	0	0	0	0	0	0	6471	2	6471	17.7288	1				2	6471	17.7288
1	58	74	6188			0			6188		1985-12-11	16210					0		2016-12-31	1969-01-01	17531	3	3	3	3	3	1	0	0	0	0	0	0	0	0	0	0	0	6188	2	6188	16.9534	1				2	6188	16.9534
0	58	89	11468			1	820A	1991-02-09	8074	79	2000-05-26	I251	I251	S7200	X590	I251 S7200 X590	1	S720	2016-12-31	1969-01-01	17531	3	3	3	3	3	1	0	0	0	0	0	0	0	0	0	0	0	11468	1	8074	22.1205	1				0	7300	20
0	58	98	14887			1	S721	2005-04-23	13261	94	2009-10-05	R54	I5099	R54		I5099 R54	0		2016-12-31	1969-01-01	17531	3	3	3	3	3	1	0	0	0	0	0	0	0	0	0	0	0	14887	1	13261	36.3315	1				0	7300	20
1	58	94	13268			0			13268		2005-04-30	I5091	I5090	I5091	J22	I5090 I5091 J22	0		2016-12-31	1969-01-01	17531	3	3	3	3	3	1	0	0	0	0	0	0	0	0	0	0	0	13268	2	13268	36.3507	1				0	7300	20
1	58	63	1930			0			1930		1974-04-15	81360	93300			93300	0		2016-12-31	1969-01-01	17531	3	3	3	3	3	1	0	0	0	0	0	0	0	0	0	0	0	1930	2	1930	5.28767	1				2	1930	5.28767
0	58	73	5609			0			5609		1984-05-11	14100					0		2016-12-31	1969-01-01	17531	1	1	2	1	2	1	1	1	0	1	0	1	1	1	1	1	1	5609	2	5609	15.3671	1				2	5609	15.3671
0	58	61	1236			0			1236		1972-05-21	20490	11790			11790	0		2016-12-31	1969-01-01	17531						1										0		1236	2	1236	3.3863	0				2	1236	3.3863
1	58	71	4962			0			4962		1982-08-03	41090	41290	25090		41290 25090	0		2016-12-31	1969-01-01	17531	3	3	3	3	3	1	0	0	0	0	0	0	0	0	0	0	0	4962	2	4962	13.5945	1				2	4962	13.5945
1	58	68	3953			0			3953		1979-10-29	41290	43690	25000		43690 25000	0		2016-12-31	1969-01-01	17531	1	1	2	1	2	1	1	1	0	1	0	1	1	1	1	1	1	3953	2	3953	10.8301	1				2	3953	10.8301
1	58	68	4004			0			4004		1979-12-19	16210					0		2016-12-31	1969-01-01	17531	3	3	3	2	3	1	0	0	0	0	0	0	0	0	1	0	0	4004	2	4004	10.9699	1				2	4004	10.9699
1	58	84	9721			0			9721		1995-08-14	431	431			431	0		2016-12-31	1969-01-01	17531	3	3	3	3	3	1	0	0	0	0	0	0	0	0	0	0	0	9721	2	9721	26.6329	1				0	7300	20
1	58	84	9861			0			9861		1996-01-01	2503	410	586	2503	410 586 2503	0		2016-12-31	1969-01-01	17531	3	3	3	3	3	1	0	0	0	0	0	0	0	0	0	0	0	9861	2	9861	27.0164	1				0	7300	20
0	58	74	5985			0			5985		1985-05-22	41000	41200	40200		41200 40200	0		2016-12-31	1969-01-01	17531	2	2	2	3	3	1	0	0	0	0	0	1	1	1	0	0	0	5985	2	5985	16.3973	1				2	5985	16.3973
0	58	83	9561			1	820A	1995-02-12	9538	83	1995-03-07	2900	486	2765	2900	486 2765 2900 2500 8208 E887 E8789	1	8208	2016-12-31	1969-01-01	17531	3	2	3	2	3	1	0	0	0	0	0	0	1	0	1	0	0	9561	1	9538	26.1315	1				0	7300	20
1	58	89	11759			0			11759		2001-03-13	J189	J189	I5199	I48	J189 I5199 I48 I340 I350	0		2016-12-31	1969-01-01	17531	3	3	3	3	3	1	0	0	0	0	0	0	0	0	0	0	0	11759	2	11759	32.2164	1				0	7300	20
1	58	67	3603			0			3603		1978-11-13	44190					0		2016-12-31	1969-01-01	17531	2	1	2	3	3	1	0	1	0	0	0	1	1	1	0	0	1	3603	2	3603	9.87123	1				2	3603	9.87123
1	58	81	8773			0			8773		1993-01-08	431	431	4019		431 4019	0		2016-12-31	1969-01-01	17531	3	3	3	3	3	1	0	0	0	0	0	0	0	0	0	0	0	8773	2	8773	24.0356	1				0	7300	20
1	58					0			17531								0		2016-12-31	1969-01-01	17531						0										0		17531	0	17531	48.0301	0
1	58	76	6717			0			6717		1987-05-24	486	486			486	0		2016-12-31	1969-01-01	17531	3	2	3	3	3	1	0	0	0	0	0	0	1	0	0	0	0	6717	2	6717	18.4027	1				2	6717	18.4027
0	58	81	8551			1	820C	1991-10-15	8322	80	1992-05-31	410	410	4140	4241	410 4140 4241 4148 8210 E887	1	8210	2016-12-31	1969-01-01	17531	3	2	2	2	3	1	0	0	0	0	0	0	1	1	1	0	0	8551	1	8322	22.8	1				0	7300	20
1	58	75	6636			0			6636		1987-03-04	1990	1990			1990	0		2016-12-31	1969-01-01	17531	2	3	3	3	3	1	0	0	0	0	0	1	0	0	0	0	0	6636	2	6636	18.1808	1				2	6636	18.1808
0	58	80	8416			1	820C	1990-12-26	8029	79	1992-01-17	1369	1369			1369	0		2016-12-31	1969-01-01	17531	2	2	2	1	3	1	0	0	0	1	0	1	1	1	1	0	1	8416	1	8029	21.9973	1				0	7300	20
1	58	75	6419			0			6419		1986-07-30	88000	86000			86000	0		2016-12-31	1969-01-01	17531	3	2	3	2	3	1	0	0	0	0	0	0	1	0	1	0	0	6419	2	6419	17.5863	1				2	6419	17.5863
1	58	68	4002			0			4002		1979-12-17	42000	03890	43190	39590	03890 43190 39590	0		2016-12-31	1969-01-01	17531	3	3	3	3	3	1	0	0	0	0	0	0	0	0	0	0	0	4002	2	4002	10.9644	1				2	4002	10.9644
1	58	80	8475			0			8475		1992-03-16	412	4280	412	2449	4280 412 2449	0		2016-12-31	1969-01-01	17531	3	3	3	3	3	1	0	0	0	0	0	0	0	0	0	0	0	8475	2	8475	23.2192	1				0	7300	20
1	58	77	7182			0			7182		1988-08-31	515	4299	515		4299 515	0		2016-12-31	1969-01-01	17531	2	2	3	2	3	1	0	0	0	0	0	1	1	0	1	0	0	7182	2	7182	19.6767	1				2	7182	19.6767
0	58	82	9171			0			9171		1994-02-10	4349	4349	4273	5990	4349 4273 5990	0		2016-12-31	1969-01-01	17531	2		2	3	3	1	0		0	0	0	1		1	0	0		9171	2	9171	25.126	0
0	58	85	10061			0			10061		1996-07-19	1579	1579			1579	0		2016-12-31	1969-01-01	17531	2	2	2	1	2	1	0	0	0	1	0	1	1	1	1	1	1	10061	2	10061	27.5644	1				0	7300	20
1	58	87	10951			0			10951		1998-12-26	I609	I609			I609	0		2016-12-31	1969-01-01	17531	3	2	3	2	3	1	0	0	0	0	0	0	1	0	1	0	0	10951	2	10951	30.0027	1				0	7300	20
1	58	73	5892			0			5892		1985-02-18	42700	45000			45000	0		2016-12-31	1969-01-01	17531	3	2	2	3	3	1	0	0	0	0	0	0	1	1	0	0	0	5892	2	5892	16.1425	1				2	5892	16.1425
0	58	82	9044			0			9044		1993-10-06	4349	4349			4349	0		2016-12-31	1969-01-01	17531						1										0		9044	2	9044	24.7781	0
0	58	75	6679			0			6679		1987-04-16	4409	4280	4409	1830	4280 4409 1830	0		2016-12-31	1969-01-01	17531	3	3	3	3	3	1	0	0	0	0	0	0	0	0	0	0	0	6679	2	6679	18.2986	1				2	6679	18.2986
0	58	61	1584			0			1584		1973-05-04	15790					0		2016-12-31	1969-01-01	17531	1	1	2	1	3	1	1	1	0	1	0	1	1	1	1	0	1	1584	2	1584	4.33973	1				2	1584	4.33973
1	58	89	11811			0			11811		2001-05-04	I219	I219			I219	0		2016-12-31	1969-01-01	17531	3	3	3	3	3	1	0	0	0	0	0	0	0	0	0	0	0	11811	2	11811	32.3589	1				0	7300	20
0	58	87	10763			0			10763		1998-06-21	G301	G301	-F001	I5199	G301 -F001 I5199 I5099 I209 I10	0		2016-12-31	1969-01-01	17531	3	2	2	3	3	1	0	0	0	0	0	0	1	1	0	0	0	10763	2	10763	29.4877	1				0	7300	20
0	58	84	9770			0			9770		1995-10-02	1629	1629	1972		1629 1972	0		2016-12-31	1969-01-01	17531	3	3	3	3	3	1	0	0	0	0	0	0	0	0	0	0	0	9770	2	9770	26.7671	1				0	7300	20
0	58	74	5983			0			5983		1985-05-20	41290					0		2016-12-31	1969-01-01	17531	1	1	3	1	2	1	1	1	0	1	0	1	1	0	1	1	1	5983	2	5983	16.3918	1				2	5983	16.3918
1	58	77	7396			0			7396		1989-04-02	410	410	4409	5789	410 4409 5789	0		2016-12-31	1969-01-01	17531	3	3	2	3	3	1	0	0	0	0	0	0	0	1	0	0	0	7396	2	7396	20.263	1				0	7300	20
1	58	71	5081			0			5081		1982-11-30	41290	44090			44090	0		2016-12-31	1969-01-01	17531	2	2	2	3	3	1	0	0	0	0	0	1	1	1	0	0	0	5081	2	5081	13.9205	1				2	5081	13.9205
1	58	81	8623			1	820A	1992-03-21	8480	80	1992-08-11	2507	4289	4409	2507	4289 4409 2507	0		2016-12-31	1969-01-01	17531	1	1	3	3	3	1	1	1	0	0	0	1	1	0	0	0	1	8623	1	8480	23.2329	1				0	7300	20
0	58	88	11463			0			11463		2000-05-21	I269	I269	I64		I269 I64	0		2016-12-31	1969-01-01	17531	3	3	3	3	3	1	0	0	0	0	0	0	0	0	0	0	0	11463	2	11463	31.4055	1				0	7300	20
0	58	69	4219			0			4219		1980-07-21	43190					0		2016-12-31	1969-01-01	17531	1	1	2	1	2	1	1	1	0	1	0	1	1	1	1	1	1	4219	2	4219	11.5589	1				2	4219	11.5589
0	58	94	13318			1	820C	1995-09-03	9741	84	2005-06-19	G301	G301	-F001		G301 -F001	0		2016-12-31	1969-01-01	17531	3	3	2	3	3	1	0	0	0	0	0	0	0	1	0	0	0	13318	1	9741	26.6877	1				0	7300	20
0	58	79	7965			0			7965		1990-10-23	4409	7855	4409	5315	7855 4409 5315 E8789	0		2016-12-31	1969-01-01	17531	2	2	3	1	3	1	0	0	0	1	0	1	1	0	1	0	1	7965	2	7965	21.8219	1				0	7300	20
0	58	79	7982			1	820A	1987-06-06	6730	76	1990-11-09	2900	2900	8200	E887	2900 8200 E887 E8789	1	8200	2016-12-31	1969-01-01	17531	2	2	2	2	3	1	0	0	0	0	0	1	1	1	1	0	0	7982	1	6730	18.4384	1				1	6730	18.4384
1	58	84	9820			0			9820		1995-11-21	410	7855	410	4599	7855 410 4599	0		2016-12-31	1969-01-01	17531	3	3	3	3	3	1	0	0	0	0	0	0	0	0	0	0	0	9820	2	9820	26.9041	1				0	7300	20
1	58	93	13191			1	820A	1996-01-07	9867	84	2005-02-12	I209	I469	R53	R54	I469 R53 R54 I48 I209 I709 I120 N19	0		2016-12-31	1969-01-01	17531	1	1	3	2	3	1	1	1	0	0	0	1	1	0	1	0	1	13191	1	9867	27.0329	1				0	7300	20
1	58	80	8383			0			8383		1991-12-15	2532	2532			2532	0		2016-12-31	1969-01-01	17531	2	2	2			1	0	0	0			1	1	1		0		8383	2	8383	22.9671	0
1	58	93	13034			0			13034		2004-09-08	J841	J189	J8419	R042	J189 J8419 R042 K567 I5099 I209	0		2016-12-31	1969-01-01	17531						1										0		13034	2	13034	35.7096	0
1	58	81	8738			0			8738		1992-12-04	1611	1611	1629		1611 1629	0		2016-12-31	1969-01-01	17531	1	1	3	3	3	1	1	1	0	0	0	1	1	0	0	0	1	8738	2	8738	23.9397	1				0	7300	20
1	58	58	365			0			365		1970-01-01	41090	41290	44090		41290 44090	0		2016-12-31	1969-01-01	17531	1	1	1	1	1	1	1	1	1	1	1	1	1	1	1	1	1	365	2	365	1	1				2	365	1
0	58	86	10431			0			10431		1997-07-24	I639	I639	I693		I639 I693	0		2016-12-31	1969-01-01	17531	3	3	3	3	3	1	0	0	0	0	0	0	0	0	0	0	0	10431	2	10431	28.5781	1				0	7300	20
0	58	82	9236			0			9236		1994-04-16	410	410	4409	2500	410 4409 2500 2384	0		2016-12-31	1969-01-01	17531	3	3	3	3	3	1	0	0	0	0	0	0	0	0	0	0	0	9236	2	9236	25.3041	1				0	7300	20
0	58	87	11035			1	S720	1997-03-19	10304	85	1999-03-20	I64	I64	I672	F039	I64 I672 F039	0		2016-12-31	1969-01-01	17531	2	2	2	1	3	1	0	0	0	1	0	1	1	1	1	0	1	11035	1	10304	28.2301	1				0	7300	20
0	58	78	7800			0			7800		1990-05-11	436	436	4409		436 4409	0		2016-12-31	1969-01-01	17531	1	1	1	1	1	1	1	1	1	1	1	1	1	1	1	1	1	7800	2	7800	21.3699	1				0	7300	20
1	58	93	13144			0			13144		2004-12-27	I219	I5090	I219	J118	I5090 I219 J118	0		2016-12-31	1969-01-01	17531	3	3	3	3	3	1	0	0	0	0	0	0	0	0	0	0	0	13144	2	13144	36.011	1				0	7300	20
0	58	90	12136			1	S721	1997-03-29	10314	85	2002-03-25	R54	R54			R54	0		2016-12-31	1969-01-01	17531						1										0		12136	1	10314	28.2575	0
1	58	76	6889			0			6889		1987-11-12	887	9985	5849	4379	9985 5849 4379 8122 E887 E8789	0		2016-12-31	1969-01-01	17531	3	3	3	3	3	1	0	0	0	0	0	0	0	0	0	0	0	6889	2	6889	18.874	1				2	6889	18.874
0	58	90	11876			0			11876		2001-07-08	I219	I219	I259		I219 I259	0		2016-12-31	1969-01-01	17531	3	2	3	3	3	1	0	0	0	0	0	0	1	0	0	0	0	11876	2	11876	32.537	1				0	7300	20
0	58	98	14961			1	S721	2008-05-27	14391	97	2009-12-18	I5091	R54	I5091	D649	R54 I5091 D649	0		2016-12-31	1969-01-01	17531	2	2	3	3	3	1	0	0	0	0	0	1	1	0	0	0	0	14961	1	14391	39.4274	1				0	7300	20
1	58	82	9176			0			9176		1994-02-15	410	410	4409		410 4409	0		2016-12-31	1969-01-01	17531						1										0		9176	2	9176	25.1397	0
0	58	80	8329			0			8329		1991-10-22	4148	3481	4274	4149	3481 4274 4149 4289 4148	0		2016-12-31	1969-01-01	17531	3	2	3	2	3	1	0	0	0	0	0	0	1	0	1	0	0	8329	2	8329	22.8192	1				0	7300	20
1	58	72	5284			0			5284		1983-06-21	41290					0		2016-12-31	1969-01-01	17531	3	2	2	1	2	1	0	0	0	1	0	0	1	1	1	1	1	5284	2	5284	14.4767	1				2	5284	14.4767
0	58	78	7806			0			7806		1990-05-17	4409	4282	4409	3320	4282 4409 3320	0		2016-12-31	1969-01-01	17531						1										0		7806	2	7806	21.3863	0
1	58	62	1993			0			1993		1974-06-17	15790					0		2016-12-31	1969-01-01	17531	3	2	3	3	3	1	0	0	0	0	0	0	1	0	0	0	0	1993	2	1993	5.46027	1				2	1993	5.46027
1	58	61	1369			0			1369		1972-10-01	41200	40100			40100	0		2016-12-31	1969-01-01	17531	3	2	2	2	3	1	0	0	0	0	0	0	1	1	1	0	0	1369	2	1369	3.75068	1				2	1369	3.75068
1	58	75	6668			0			6668		1987-04-05	4289	4289	5738	5939	4289 5738 5939	0		2016-12-31	1969-01-01	17531	3	3	2	1	3	1	0	0	0	1	0	0	0	1	1	0	1	6668	2	6668	18.2685	1				2	6668	18.2685
0	58	94	13511			1	S720	2001-10-08	11968	90	2005-12-29	R54	I469	I5099	R54	I469 I5099 R54	0		2016-12-31	1969-01-01	17531	3	2	2	3	3	1	0	0	0	0	0	0	1	1	0	0	0	13511	1	11968	32.789	1				0	7300	20
0	58	61	1582			0			1582		1973-05-02	41290					0		2016-12-31	1969-01-01	17531	2	2	3	1	3	1	0	0	0	1	0	1	1	0	1	0	1	1582	2	1582	4.33425	1				2	1582	4.33425
1	58	100	15885			0			15885		2012-06-29	N139	N19	N19	N139	N19 N19 N139 Z936 I269 I499 Z950	0		2016-12-31	1969-01-01	17531						1										0		15885	2	15885	43.5205	0
1	58	85	10343			0			10343		1997-04-27	C61	C61	J449	I5099	C61 J449 I5099	0		2016-12-31	1969-01-01	17531	2	3	3	3	3	1	0	0	0	0	0	1	0	0	0	0	0	10343	2	10343	28.337	1				0	7300	20
0	58	93	12971			1	820C	1994-01-26	9156	82	2004-07-07	C349	C349	C799		C349 C799	0		2016-12-31	1969-01-01	17531	3	3	3	3	3	1	0	0	0	0	0	0	0	0	0	0	0	12971	1	9156	25.0849	1				0	7300	20
0	58	95	13911			0			13911		2007-02-02	I5090	I5090			I5090	0		2016-12-31	1969-01-01	17531	2	2	2	3	3	1	0	0	0	0	0	1	1	1	0	0	0	13911	2	13911	38.1123	1				0	7300	20
1	58	84	9863			0			9863		1996-01-03	486	486	1541	1989	486 1541 1989	0		2016-12-31	1969-01-01	17531	3	3	3	3	3	1	0	0	0	0	0	0	0	0	0	0	0	9863	2	9863	27.0219	1				0	7300	20
1	58	71	4976			0			4976		1982-08-17	48600	45000	15190	43390	45000 15190 43390	0		2016-12-31	1969-01-01	17531	3	1	2	2	3	1	0	1	0	0	0	0	1	1	1	0	1	4976	2	4976	13.6329	1				2	4976	13.6329
1	58	65	2938			0			2938		1977-01-17	41090	41290			41290	0		2016-12-31	1969-01-01	17531	3	3	3	3	3	1	0	0	0	0	0	0	0	0	0	0	0	2938	2	2938	8.04932	1				2	2938	8.04932
1	58	76	6958			0			6958		1988-01-20	4349	7991	4349	4409	7991 4349 4409 486	0		2016-12-31	1969-01-01	17531	3	3	3	3	3	1	0	0	0	0	0	0	0	0	0	0	0	6958	2	6958	19.063	1				2	6958	19.063
0	58	78	7595			1	820A	1987-10-31	6877	76	1989-10-18	2384	514	5110	7855	514 5110 7855 2384 2080	0		2016-12-31	1969-01-01	17531	2	2	2	2	2	1	0	0	0	0	0	1	1	1	1	1	0	7595	1	6877	18.8411	1				1	6877	18.8411
0	58	81	8618			0			8618		1992-08-06	410	410	4140	4289	410 4140 4289 4273 2390	0		2016-12-31	1969-01-01	17531		1		3	3	1		1		0	0		1		0	0		8618	2	8618	23.611	0
0	58	77	7349			0			7349		1989-02-14	4349	4349			4349	0		2016-12-31	1969-01-01	17531	3	2	3	3	3	1	0	0	0	0	0	0	1	0	0	0	0	7349	2	7349	20.1342	1				0	7300	20
0	58	98	14843			1	S720	2004-05-17	12920	92	2009-08-22	R54	R54			R54	0		2016-12-31	1969-01-01	17531	3	3	3	3	3	1	0	0	0	0	0	0	0	0	0	0	0	14843	1	12920	35.3973	1				0	7300	20
1	58	86	10595			0			10595		1998-01-04	I269	I269	I5099		I269 I5099	0		2016-12-31	1969-01-01	17531	3	1	2	3	3	1	0	1	0	0	0	0	1	1	0	0	1	10595	2	10595	29.0274	1				0	7300	20
1	58	65	3039			0			3039		1977-04-28	43800	40100	44090	25000	40100 44090 25000	0		2016-12-31	1969-01-01	17531	2	2	2	2	3	1	0	0	0	0	0	1	1	1	1	0	0	3039	2	3039	8.32603	1				2	3039	8.32603
1	58	83	9637			0			9637		1995-05-22	4289	4289			4289	0		2016-12-31	1969-01-01	17531	3	3	3	3	3	1	0	0	0	0	0	0	0	0	0	0	0	9637	2	9637	26.4027	1				0	7300	20
1	58	88	11374			0			11374		2000-02-22	R54	R54			R54	0		2016-12-31	1969-01-01	17531						1										0		11374	2	11374	31.1616	0
1	58					0			17531								0		2016-12-31	1969-01-01	17531	1	1	1	1	2	0	1	1	1	1	0	1	1	1	1	1	1	17531	0	17531	48.0301	1				0	7300	20
0	58	63	2258			0			2258		1975-03-09	41290					0		2016-12-31	1969-01-01	17531	2	2	2	2	2	1	0	0	0	0	0	1	1	1	1	1	0	2258	2	2258	6.1863	1				2	2258	6.1863
1	58	81	8652			0			8652		1992-09-09	1539	1539	1989		1539 1989	0		2016-12-31	1969-01-01	17531	3	3	3	3	3	1	0	0	0	0	0	0	0	0	0	0	0	8652	2	8652	23.7041	1				0	7300	20
0	58	81	8891			0			8891		1993-05-06	5188	5188			5188	0		2016-12-31	1969-01-01	17531						1										0		8891	2	8891	24.3589	0
0	58	78	7635			1	821	1986-10-13	6494	75	1989-11-27	431	431			431	0		2016-12-31	1969-01-01	17531	2	2	2	1	3	1	0	0	0	1	0	1	1	1	1	0	1	7635	1	6494	17.7918	1				1	6494	17.7918
1	58	77	7233			0			7233		1988-10-21	185	185	1991		185 1991	0		2016-12-31	1969-01-01	17531	3	3	3	3	3	1	0	0	0	0	0	0	0	0	0	0	0	7233	2	7233	19.8164	1				2	7233	19.8164
1	58	88	11528			0			11528		2000-07-25	I219	I5099	I219		I5099 I219	0		2016-12-31	1969-01-01	17531	3	3	3	3	3	1	0	0	0	0	0	0	0	0	0	0	0	11528	2	11528	31.5836	1				0	7300	20
1	58	64	2439			0			2439		1975-09-06	41290					0		2016-12-31	1969-01-01	17531	2	2	3	3	3	1	0	0	0	0	0	1	1	0	0	0	0	2439	2	2439	6.68219	1				2	2439	6.68219
0	58	89	11745			0			11745		2001-02-27	D432	G936	D432	C509	G936 D432 C509 I10	0		2016-12-31	1969-01-01	17531	2	2	2	3	3	1	0	0	0	0	0	1	1	1	0	0	0	11745	2	11745	32.1781	1				0	7300	20
0	58	90	12176			0			12176		2002-05-04	G301	G301	-F001		G301 -F001	0		2016-12-31	1969-01-01	17531	3	3	3	2	3	1	0	0	0	0	0	0	0	0	1	0	0	12176	2	12176	33.3589	1				0	7300	20
1	58	83	9512			0			9512		1995-01-17	486	486	4261	E8781	486 4261 E8781 4299 1539 E8789	0		2016-12-31	1969-01-01	17531	3	3	3	3	3	1	0	0	0	0	0	0	0	0	0	0	0	9512	2	9512	26.0603	1				0	7300	20
0	58	85	10316			0			10316		1997-03-31	C763	C763	C787	C780	C763 C787 C780	0		2016-12-31	1969-01-01	17531	3	3	3	3	3	1	0	0	0	0	0	0	0	0	0	0	0	10316	2	10316	28.263	1				0	7300	20
0	58	63	2078			0			2078		1974-09-10	56010	56700			56700	0		2016-12-31	1969-01-01	17531	2	3	3	3	3	1	0	0	0	0	0	1	0	0	0	0	0	2078	2	2078	5.69315	1				2	2078	5.69315
1	58	81	8883			0			8883		1993-04-28	410	410			410	0		2016-12-31	1969-01-01	17531	2	3	2	3	3	1	0	0	0	0	0	1	0	1	0	0	0	8883	2	8883	24.337	1				0	7300	20
0	58	93	13342			1	820C	1993-09-09	9017	82	2005-07-13	I64	I6409	I709	F031	I6409 I709 F031 I6949	0		2016-12-31	1969-01-01	17531	3	3	3	3	3	1	0	0	0	0	0	0	0	0	0	0	0	13342	1	9017	24.7041	1				0	7300	20
0	58	89	11722			0			11722		2001-02-04	C189	C798	C189	K566	C798 C189 K566 Z924	0		2016-12-31	1969-01-01	17531	3	2	2	3	3	1	0	0	0	0	0	0	1	1	0	0	0	11722	2	11722	32.1151	1				0	7300	20
1	58	77	7492			0			7492		1989-07-07	4140	4140	4293		4140 4293	0		2016-12-31	1969-01-01	17531	2	2	3	3	3	1	0	0	0	0	0	1	1	0	0	0	0	7492	2	7492	20.526	1				0	7300	20
0	58	80	8535			0			8535		1992-05-15	1749	1749	1989	410	1749 1989 410	0		2016-12-31	1969-01-01	17531						1										0		8535	2	8535	23.3836	0
0	58	92	12901			0			12901		2004-04-28	C509	C509	C793		C509 C793	0		2016-12-31	1969-01-01	17531	3	3	3	3	3	1	0	0	0	0	0	0	0	0	0	0	0	12901	2	12901	35.3452	1				0	7300	20
0	58	67	3563			0			3563		1978-10-04	41290	29590	29010		29590 29010	0		2016-12-31	1969-01-01	17531						1										0		3563	2	3563	9.76164	0				2	3563	9.76164
0	58	96	14183			0			14183		2007-11-01	F039	R53	R54	F039	R53 R54 F039	0		2016-12-31	1969-01-01	17531	3	1	2	1	2	1	0	1	0	1	0	0	1	1	1	1	1	14183	2	14183	38.8575	1				0	7300	20
1	58	59	899			0			899		1971-06-19	19100					0		2016-12-31	1969-01-01	17531	2	2	3	2	3	1	0	0	0	0	0	1	1	0	1	0	0	899	2	899	2.46301	1				2	899	2.46301
0	58	92	12815			0			12815		2004-02-02	J189	J189	I48	I350	J189 I48 I350	0		2016-12-31	1969-01-01	17531	3	3	2	3	3	1	0	0	0	0	0	0	0	1	0	0	0	12815	2	12815	35.1096	1				0	7300	20
1	58	67	3805			0			3805		1979-06-03	41090	41290			41290	0		2016-12-31	1969-01-01	17531	3	3	3	1	3	1	0	0	0	1	0	0	0	0	1	0	1	3805	2	3805	10.4247	1				2	3805	10.4247
1	58	86	10645			0			10645		1998-02-23	C259	C259			C259	0		2016-12-31	1969-01-01	17531	3	3	3	2	3	1	0	0	0	0	0	0	0	0	1	0	0	10645	2	10645	29.1644	1				0	7300	20
1	58	79	8205			0			8205		1991-06-20	1579	1579	1989		1579 1989	0		2016-12-31	1969-01-01	17531	3	2	3	2	3	1	0	0	0	0	0	0	1	0	1	0	0	8205	2	8205	22.4795	1				0	7300	20
0	58	79	8058			0			8058		1991-01-24	1830	1830	1989	2050	1830 1989 2050	0		2016-12-31	1969-01-01	17531	3	3	3	3	3	1	0	0	0	0	0	0	0	0	0	0	0	8058	2	8058	22.0767	1				0	7300	20
1	58	72	5480			0			5480		1984-01-03	41000	40200			40200	0		2016-12-31	1969-01-01	17531	3	3	3	3	3	1	0	0	0	0	0	0	0	0	0	0	0	5480	2	5480	15.0137	1				2	5480	15.0137
1	58	91	12413			1	S720	2001-06-19	11857	89	2002-12-27	I219	I219	J81	I709	I219 J81 I709 S4220 X590 D180	0		2016-12-31	1969-01-01	17531	3	3	2	3	3	1	0	0	0	0	0	0	0	1	0	0	0	12413	1	11857	32.4849	1				0	7300	20
1	58	62	1875			0			1875		1974-02-19	01900	42600			42600	0		2016-12-31	1969-01-01	17531	2	2	3	1	2	1	0	0	0	1	0	1	1	0	1	1	1	1875	2	1875	5.13699	1				2	1875	5.13699
0	58			1	30may1970	0			17531								0		2016-12-31	1969-01-01	17531						0										0		17531	0	17531	48.0301	0					514	1.40822
1	58	88	11431			1	S721	1997-06-22	10399	85	2000-04-19	I461	I461	J64	J628	I461 J64 J628	0		2016-12-31	1969-01-01	17531	3	3	2	3	3	1	0	0	0	0	0	0	0	1	0	0	0	11431	1	10399	28.4904	1				0	7300	20
1	58	94	13533			1	S720	2004-11-12	13099	93	2006-01-20	I48	I5091	F039	C61	I5091 F039 C61 I48	0		2016-12-31	1969-01-01	17531	3	3	3	3	3	1	0	0	0	0	0	0	0	0	0	0	0	13533	1	13099	35.8877	1				0	7300	20
0	58	102	16442			1	S721	2011-07-18	15538	99	2014-01-07	F03	R64	F03		R64 F03	0		2016-12-31	1969-01-01	17531	2	2	3	2	3	1	0	0	0	0	0	1	1	0	1	0	0	16442	1	15538	42.5699	1				0	7300	20
1	58	83	9502			0			9502		1995-01-07	486	486			486	0		2016-12-31	1969-01-01	17531	3	2	3	3	3	1	0	0	0	0	0	0	1	0	0	0	0	9502	2	9502	26.0329	1				0	7300	20
0	58	91	12621			1	S720	2003-07-22	12620	91	2003-07-23	I5011	J81	I5091	K920	J81 I5091 K920 K922 E875 N19 S7200 W19	1	S720	2016-12-31	1969-01-01	17531	3	3	3	3	3	1	0	0	0	0	0	0	0	0	0	0	0	12621	1	12620	34.5753	1				0	7300	20
0	58	80	8550			0			8550		1992-05-30	5621	5678	5621	1579	5678 5621 1579	0		2016-12-31	1969-01-01	17531	2	2	1	3	3	1	0	0	1	0	0	1	1	1	0	0	1	8550	2	8550	23.4247	1				0	7300	20
1	58	69	4627			0			4627		1981-09-02	79690					0		2016-12-31	1969-01-01	17531	3	3	3	3	3	1	0	0	0	0	0	0	0	0	0	0	0	4627	2	4627	12.6767	1				2	4627	12.6767
1	58	86	10672			0			10672		1998-03-22	I219	I233	I230	I219	I233 I230 I219 I251 C349	0		2016-12-31	1969-01-01	17531	3	3	3	3	3	1	0	0	0	0	0	0	0	0	0	0	0	10672	2	10672	29.2384	1				0	7300	20
0	58	98	15136			0			15136		2010-06-11	J969	J969			J969	0		2016-12-31	1969-01-01	17531	3	3	2	3	3	1	0	0	0	0	0	0	0	1	0	0	0	15136	2	15136	41.4685	1				0	7300	20
1	58	76	6964			0			6964		1988-01-26	4409	5939	4409		5939 4409	0		2016-12-31	1969-01-01	17531	2	2	3	2	3	1	0	0	0	0	0	1	1	0	1	0	0	6964	2	6964	19.0795	1				2	6964	19.0795
0	58	65	3141			0			3141		1977-08-08	41290	48500	44090	71230	48500 44090 71230	0		2016-12-31	1969-01-01	17531	1	3	3	1	1	1	1	0	0	1	1	1	0	0	1	1	1	3141	2	3141	8.60548	1				2	3141	8.60548
0	58	89	11860			1	S720	1999-11-24	11284	88	2001-06-22	J449	R579	J988	R688	R579 J988 R688 I499 J449	0		2016-12-31	1969-01-01	17531	3	3	3	3	3	1	0	0	0	0	0	0	0	0	0	0	0	11860	1	11284	30.9151	1				0	7300	20
1	58	93	13364			0			13364		2005-08-04	G301	I269	Z740	Z740	I269 Z740 Z740 G301 -F001 N40 E0399 E149 H547 H919	0		2016-12-31	1969-01-01	17531	3	3	3	3	3	1	0	0	0	0	0	0	0	0	0	0	0	13364	2	13364	36.6137	1				0	7300	20
1	58	70	4936			0			4936		1982-07-08	32080	03810			03810	0		2016-12-31	1969-01-01	17531	2	2	3	2	3	1	0	0	0	0	0	1	1	0	1	0	0	4936	2	4936	13.5233	1				2	4936	13.5233
1	58	80	8423			0			8423		1992-01-24	558	558	2900		558 2900	0		2016-12-31	1969-01-01	17531	2	2	3	3	3	1	0	0	0	0	0	1	1	0	0	0	0	8423	2	8423	23.0767	1				0	7300	20
1	58	92	12711			0			12711		2003-10-21	I5099	J189	I5099	K259	J189 I5099 K259 I702 Z895	0		2016-12-31	1969-01-01	17531	3	3	3	3	3	1	0	0	0	0	0	0	0	0	0	0	0	12711	2	12711	34.8247	1				0	7300	20
0	58	86	10498			0			10498		1997-09-29	I219	J81	I219	I258	J81 I219 I258 I709 I48 I5099	0		2016-12-31	1969-01-01	17531	3	3	2	3	3	1	0	0	0	0	0	0	0	1	0	0	0	10498	2	10498	28.7616	1				0	7300	20
1	58	94	13614			0			13614		2006-04-11	R54	R54			R54	0		2016-12-31	1969-01-01	17531						1										0		13614	2	13614	37.2986	0
1	58	89	11698			0			11698		2001-01-11	I639	I639	N429	F448	I639 N429 F448	0		2016-12-31	1969-01-01	17531	3	3	3	3	3	1	0	0	0	0	0	0	0	0	0	0	0	11698	2	11698	32.0493	1				0	7300	20
1	58	59	733			0			733		1971-01-04	42600	48600	44090	57400	48600 44090 57400	0		2016-12-31	1969-01-01	17531						1										0		733	2	733	2.00822	0				2	733	2.00822
1	58	77	7283			0			7283		1988-12-10	5184	5184			5184	0		2016-12-31	1969-01-01	17531	3	2	3	3	3	1	0	0	0	0	0	0	1	0	0	0	0	7283	2	7283	19.9534	1				2	7283	19.9534
0	58	75	6778			0			6778		1987-07-24	436	436	4599	0389	436 4599 0389 2989	0		2016-12-31	1969-01-01	17531	3	3	3	3	3	1	0	0	0	0	0	0	0	0	0	0	0	6778	2	6778	18.5699	1				2	6778	18.5699
0	58	92	12931			1	S721	1997-06-07	10384	85	2004-05-28	I99	I99			I99	0		2016-12-31	1969-01-01	17531	3	3	2	2	3	1	0	0	0	0	0	0	0	1	1	0	0	12931	1	10384	28.4493	1				0	7300	20
0	58	80	8563			0			8563		1992-06-12	4140	4279	4140		4279 4140	0		2016-12-31	1969-01-01	17531	3	3	3	3	3	1	0	0	0	0	0	0	0	0	0	0	0	8563	2	8563	23.4603	1				0	7300	20
0	58	88	11331			0			11331		2000-01-10	I5091	R54	I5091	I499	R54 I5091 I499 Z950 J00	0		2016-12-31	1969-01-01	17531	3	3	3	3	3	1	0	0	0	0	0	0	0	0	0	0	0	11331	2	11331	31.0438	1				0	7300	20
1	58	88	11596			1	820A	1995-07-03	9679	83	2000-10-01	I639	I639	I672	F019	I639 I672 F019 B99	0		2016-12-31	1969-01-01	17531	3	2	3	3	3	1	0	0	0	0	0	0	1	0	0	0	0	11596	1	9679	26.5178	1				0	7300	20
1	58	96	14348			0			14348		2008-04-14	X80	T07	X80	I251	T07 X80 I251 E859 K746	0		2016-12-31	1969-01-01	17531						1										0		14348	2	14348	39.3096	0
0	58	81	8777			1	820C	1987-01-15	6588	75	1993-01-12	2507	4409	2507		4409 2507	0		2016-12-31	1969-01-01	17531	3	3	2	3	3	1	0	0	0	0	0	0	0	1	0	0	0	8777	1	6588	18.0493	1				1	6588	18.0493
1	58	78	7718			0			7718		1990-02-18	3320	486	3320		486 3320	0		2016-12-31	1969-01-01	17531	2	2	2	3	3	1	0	0	0	0	0	1	1	1	0	0	0	7718	2	7718	21.1452	1				0	7300	20
0	58	80	8607			0			8607		1992-07-26	4409	485	4409	2900	485 4409 2900	0		2016-12-31	1969-01-01	17531	3	3	3	3	3	1	0	0	0	0	0	0	0	0	0	0	0	8607	2	8607	23.5808	1				0	7300	20
0	58	94	13784			1	S722	2003-02-20	12468	91	2006-09-28	I5099	I5099			I5099	0		2016-12-31	1969-01-01	17531	2	1	3	2	3	1	0	1	0	0	0	1	1	0	1	0	1	13784	1	12468	34.1589	1				0	7300	20
1	58	73	6109			0			6109		1985-09-23	43690	25090	41290		25090 41290	0		2016-12-31	1969-01-01	17531	1	1	1	1	1	1	1	1	1	1	1	1	1	1	1	1	1	6109	2	6109	16.737	1				2	6109	16.737
1	58	71	5106			0			5106		1982-12-25	16200					0		2016-12-31	1969-01-01	17531	1	1	2		3	1	1	1	0		0	1	1	1		0		5106	2	5106	13.989	0				2	5106	13.989
0	58	76	7078			0			7078		1988-05-19	1890	1890			1890	0		2016-12-31	1969-01-01	17531	2	2	2	2	3	1	0	0	0	0	0	1	1	1	1	0	0	7078	2	7078	19.3918	1				2	7078	19.3918
1	58	77	7558			0			7558		1989-09-11	410	410			410	0		2016-12-31	1969-01-01	17531	3	3	2	3	3	1	0	0	0	0	0	0	0	1	0	0	0	7558	2	7558	20.7069	1				0	7300	20
1	58	77	7483			0			7483		1989-06-28	4413	4413			4413	0		2016-12-31	1969-01-01	17531	3	3	3	3	3	1	0	0	0	0	0	0	0	0	0	0	0	7483	2	7483	20.5014	1				0	7300	20
0	58	73	5985			0			5985		1985-05-22	42700	48600			48600	0		2016-12-31	1969-01-01	17531	3	2	2	3	3	1	0	0	0	0	0	0	1	1	0	0	0	5985	2	5985	16.3973	1				2	5985	16.3973
1	58	81	8961			0			8961			7981	7981			7981	0		2016-12-31	1969-01-01	17531	2	2	3	3	3	1	0	0	0	0	0	1	1	0	0	0	0	8961	2	8961	24.5507	1				0	7300	20
0	58	63	2234			0			2234		1975-02-13	98000	96300	42800		96300 42800	0		2016-12-31	1969-01-01	17531	3	2	2	2	3	1	0	0	0	0	0	0	1	1	1	0	0	2234	2	2234	6.12055	1				2	2234	6.12055
0	58	96	14256			1	S721	2006-05-31	13664	94	2008-01-13	F019	F019	A46		F019 A46	0		2016-12-31	1969-01-01	17531	3	2	3	2	3	1	0	0	0	0	0	0	1	0	1	0	0	14256	1	13664	37.4356	1				0	7300	20
0	58	84	10041			0			10041		1996-06-29	4379	4379			4379	0		2016-12-31	1969-01-01	17531	3	2	2	2	3	1	0	0	0	0	0	0	1	1	1	0	0	10041	2	10041	27.5096	1				0	7300	20
0	58	97	14725			1	S721	2008-05-08	14372	96	2009-04-26	R54	R688	R02	R54	R688 R02 R54	0		2016-12-31	1969-01-01	17531	3	3	3	3	3	1	0	0	0	0	0	0	0	0	0	0	0	14725	1	14372	39.3753	1				0	7300	20
1	58	88	11398			0			11398		2000-03-17	I219	I219	I259	I709	I219 I259 I709 C61 F031 I48	0		2016-12-31	1969-01-01	17531	2	2	3	3	3	1	0	0	0	0	0	1	1	0	0	0	0	11398	2	11398	31.2274	1				0	7300	20
1	58	79	8170			0			8170		1991-05-16	410	410	4140	4148	410 4140 4148	0		2016-12-31	1969-01-01	17531	3	2	3	3	3	1	0	0	0	0	0	0	1	0	0	0	0	8170	2	8170	22.3836	1				0	7300	20
0	58	89	11956			1	820C	1992-10-06	8679	80	2001-09-26	I219	I219	I252	I5099	I219 I252 I5099	0		2016-12-31	1969-01-01	17531	3	3	3	1	2	1	0	0	0	1	0	0	0	0	1	1	1	11956	1	8679	23.7781	1				0	7300	20
0	58	75	6596			0			6596		1987-01-23	4140	412	4140		412 4140	0		2016-12-31	1969-01-01	17531	3	3	3	3	3	1	0	0	0	0	0	0	0	0	0	0	0	6596	2	6596	18.0712	1				2	6596	18.0712
1	58	72	5486			1	820	1983-10-24	5409	72	1984-01-09	57190	19780	13600	42490	19780 13600 42490	0		2016-12-31	1969-01-01	17531	3	2	2	2	3	1	0	0	0	0	0	0	1	1	1	0	0	5486	1	5409	14.8192	1				1	5409	14.8192
1	58	75	6801			0			6801		1987-08-16	436	436	4273	4299	436 4273 4299 435	0		2016-12-31	1969-01-01	17531						1										0		6801	2	6801	18.6329	0				2	6801	18.6329
0	58	96	14287			1	820A	1994-01-14	9144	82	2008-02-13	J189	A419	J189	R54	A419 J189 R54 R53	0		2016-12-31	1969-01-01	17531	3	2	2	3	3	1	0	0	0	0	0	0	1	1	0	0	0	14287	1	9144	25.0521	1				0	7300	20
1	58	84	10114			0			10114		1996-09-10	4149	4282	4149	4273	4282 4149 4273 438 -4341	0		2016-12-31	1969-01-01	17531	2	2	3	3	3	1	0	0	0	0	0	1	1	0	0	0	0	10114	2	10114	27.7096	1				0	7300	20
1	58	76	7254			1	820	1984-02-16	5524	72	1988-11-11	4409	7855	5184	4293	7855 5184 4293 4409	0		2016-12-31	1969-01-01	17531	2	2	1	2	3	1	0	0	1	0	0	1	1	1	1	0	1	7254	1	5524	15.1342	1				1	5524	15.1342
1	58	59	760			0			760		1971-01-31	16210					0		2016-12-31	1969-01-01	17531	1	1	2	2	2	1	1	1	0	0	0	1	1	1	1	1	1	760	2	760	2.08219	1				2	760	2.08219
0	58	61	1532			0			1532		1973-03-13	15790					0		2016-12-31	1969-01-01	17531	3	3	3	3	3	1	0	0	0	0	0	0	0	0	0	0	0	1532	2	1532	4.19726	1				2	1532	4.19726
0	58	63	2406			0			2406		1975-08-04	41090	41290			41290	0		2016-12-31	1969-01-01	17531	2	2	3	2	3	1	0	0	0	0	0	1	1	0	1	0	0	2406	2	2406	6.59178	1				2	2406	6.59178
0	58	86	10582			0			10582		1997-12-22	C23	I269	C23	C787	I269 C23 C787	0		2016-12-31	1969-01-01	17531	3	3	3	3	3	1	0	0	0	0	0	0	0	0	0	0	0	10582	2	10582	28.9918	1				0	7300	20
0	58	82	9102			0			9102		1993-12-03	4379	4379			4379	0		2016-12-31	1969-01-01	17531	2	2	2	2	3	1	0	0	0	0	0	1	1	1	1	0	0	9102	2	9102	24.937	1				0	7300	20
1	58	85	10216			0			10216		1996-12-21	410	7855	410	4409	7855 410 4409 436 4039	0		2016-12-31	1969-01-01	17531	3	3	3	3	3	1	0	0	0	0	0	0	0	0	0	0	0	10216	2	10216	27.989	1				0	7300	20
0	58	89	11736			1	S721	2001-01-23	11710	89	2001-02-18	K550	I5099	N19	K5509	I5099 N19 K5509 K659 Z924 K5509	0		2016-12-31	1969-01-01	17531	3	2	3	3	3	1	0	0	0	0	0	0	1	0	0	0	0	11736	1	11710	32.0822	1				0	7300	20
1	58	102	16524			0			16524		2014-03-30	E86	I499	N189	E86	I499 N189 E86 N139	0		2016-12-31	1969-01-01	17531	2	2	3	2	3	1	0	0	0	0	0	1	1	0	1	0	0	16524	2	16524	45.2712	1				0	7300	20
0	58	71	5082			0			5082		1982-12-01	42400					0		2016-12-31	1969-01-01	17531	2	1	2	2	3	1	0	1	0	0	0	1	1	1	1	0	1	5082	2	5082	13.9233	1				2	5082	13.9233
1	58	81	9032			0			9032		1993-09-24	486	486	797		486 797	0		2016-12-31	1969-01-01	17531	3	3	3	2	3	1	0	0	0	0	0	0	0	0	1	0	0	9032	2	9032	24.7452	1				0	7300	20
0	58	70	4956			0			4956		1982-07-28	41090	44090	49200		44090 49200	0		2016-12-31	1969-01-01	17531	3	3	2	3	3	1	0	0	0	0	0	0	0	1	0	0	0	4956	2	4956	13.5781	1				2	4956	13.5781
1	58	84	10065			0			10065		1996-07-23	4413	4413	4409		4413 4409	0		2016-12-31	1969-01-01	17531						1										0		10065	2	10065	27.5753	0
1	58	62	1980			0			1980		1974-06-04	15190	48100	57700		48100 57700	0		2016-12-31	1969-01-01	17531	2	2	2	3	3	1	0	0	0	0	0	1	1	1	0	0	0	1980	2	1980	5.42466	1				2	1980	5.42466
1	58	88	11546			1	S720	2000-07-17	11520	88	2000-08-12	F031	J189	F031	S7200	J189 F031 S7200 X590 Z924	1	S720	2016-12-31	1969-01-01	17531	3	3	3	3	3	1	0	0	0	0	0	0	0	0	0	0	0	11546	1	11520	31.5616	1				0	7300	20
1	58	86	10898			1	S721	1998-10-28	10892	86	1998-11-03	I251	I469	I251	S7210	I469 I251 S7210 X59 Z924 C61	1	S721	2016-12-31	1969-01-01	17531	2	2	3	3	3	1	0	0	0	0	0	1	1	0	0	0	0	10898	1	10892	29.8411	1				0	7300	20
0	58	64	2806			0			2806		1976-09-07	34590	43190			43190	0		2016-12-31	1969-01-01	17531	3	2	3	3	3	1	0	0	0	0	0	0	1	0	0	0	0	2806	2	2806	7.68767	1				2	2806	7.68767
1	58	69	4517			0			4517		1981-05-15	16210	49100	41200	40200	49100 41200 40200	0		2016-12-31	1969-01-01	17531	3	2	3	3	3	1	0	0	0	0	0	0	1	0	0	0	0	4517	2	4517	12.3753	1				2	4517	12.3753
0	58	86	10579			1	820A	1990-12-14	8017	79	1997-12-19	I5099	J189	I5099	F039	J189 I5099 F039 I693	0		2016-12-31	1969-01-01	17531	3	2	3	3	3	1	0	0	0	0	0	0	1	0	0	0	0	10579	1	8017	21.9644	1				0	7300	20
1	58	86	10879			0			10879		1998-10-15	C61	I219	C61	R413	I219 C61 R413 J841 I5199	0		2016-12-31	1969-01-01	17531	2	2	3	2	3	1	0	0	0	0	0	1	1	0	1	0	0	10879	2	10879	29.8055	1				0	7300	20
1	58	90	12182			1	S720	2001-11-23	12014	90	2002-05-10	Y834	I978	-I64	J439	I978 -I64 J439 J449 I10 M2595 Y834	0		2016-12-31	1969-01-01	17531	2	2	3	2	2	1	0	0	0	0	0	1	1	0	1	1	0	12182	1	12014	32.9151	1				0	7300	20
0	58	67	3855			0			3855		1979-07-23	43100	40100			40100	0		2016-12-31	1969-01-01	17531	1	1	1	1	1	1	1	1	1	1	1	1	1	1	1	1	1	3855	2	3855	10.5616	1				2	3855	10.5616
0	58	96	14286			0			14286		2008-02-12	F019	F019			F019	0		2016-12-31	1969-01-01	17531	2	2	2	2	2	1	0	0	0	0	0	1	1	1	1	1	0	14286	2	14286	39.1397	1				0	7300	20
0	58	85	10220			0			10220		1996-12-25	410	410	2859		410 2859	0		2016-12-31	1969-01-01	17531	2	2	2	1	3	1	0	0	0	1	0	1	1	1	1	0	1	10220	2	10220	28	1				0	7300	20
1	58	78	7808			0			7808		1990-05-19	1889	1889			1889	0		2016-12-31	1969-01-01	17531	3	3	3	3	3	1	0	0	0	0	0	0	0	0	0	0	0	7808	2	7808	21.3918	1				0	7300	20
1	58	82	9447			0			9447		1994-11-13	4260	4275	7806	4280	4275 7806 4280 4260 4279 E8781	0		2016-12-31	1969-01-01	17531	3	3	3	2	3	1	0	0	0	0	0	0	0	0	1	0	0	9447	2	9447	25.8822	1				0	7300	20
0	58	93	13250			0			13250		2005-04-12	I219	I5099	I219		I5099 I219	0		2016-12-31	1969-01-01	17531	2	2	3	1	2	1	0	0	0	1	0	1	1	0	1	1	1	13250	2	13250	36.3014	1				0	7300	20
0	58	83	9611			0			9611		1995-04-26	4289	4275	4289	7860	4275 4289 7860 4599	0		2016-12-31	1969-01-01	17531	2	2	2	2	3	1	0	0	0	0	0	1	1	1	1	0	0	9611	2	9611	26.3315	1				0	7300	20
1	58	93	13162			1	S721	1999-01-29	10985	87	2005-01-14	J189	J189	R54		J189 R54	0		2016-12-31	1969-01-01	17531	3	3	3	3	3	1	0	0	0	0	0	0	0	0	0	0	0	13162	1	10985	30.0959	1				0	7300	20
1	58	80	8676			0			8676		1992-10-03	410	410	5939		410 5939	0		2016-12-31	1969-01-01	17531	3	3	3	3	3	1	0	0	0	0	0	0	0	0	0	0	0	8676	2	8676	23.7699	1				0	7300	20
0	58	79	8360			0			8360		1991-11-22	1541	1541	1977	2901	1541 1977 2901 -3310	0		2016-12-31	1969-01-01	17531	2	1	2	2	3	1	0	1	0	0	0	1	1	1	1	0	1	8360	2	8360	22.9041	1				0	7300	20
0	58	58	437			0			437		1970-03-14	25000					0		2016-12-31	1969-01-01	17531	1	1	2	1	1	1	1	1	0	1	1	1	1	1	1	1	1	437	2	437	1.19726	1				2	437	1.19726
0	58	81	9088			0			9088		1993-11-19	2028	2028			2028	0		2016-12-31	1969-01-01	17531	2	2	2	1	3	1	0	0	0	1	0	1	1	1	1	0	1	9088	2	9088	24.8986	1				0	7300	20
1	58	88	11568			1	S720	1999-05-14	11090	87	2000-09-03	I259	I259	I694	G20	I259 I694 G20 I709	0		2016-12-31	1969-01-01	17531	3	3	2	3	3	1	0	0	0	0	0	0	0	1	0	0	0	11568	1	11090	30.3836	1				0	7300	20
0	58	80	8658			0			8658		1992-09-15	5829	5829			5829	0		2016-12-31	1969-01-01	17531	3	3	3	2	3	1	0	0	0	0	0	0	0	0	1	0	0	8658	2	8658	23.7205	1				0	7300	20
1	57	74	6368			0			6368		1986-06-09	44500	44020	26800	34200	44020 26800 34200	0		2016-12-31	1969-01-01	17531	3	2	3	2	3	1	0	0	0	0	0	0	1	0	1	0	0	6368	2	6368	17.4466	1				2	6368	17.4466
1	57	63	2398			0			2398		1975-07-27	41090	44090			44090	0		2016-12-31	1969-01-01	17531	3	3	3	3	3	1	0	0	0	0	0	0	0	0	0	0	0	2398	2	2398	6.56986	1				2	2398	6.56986
0	57	83	9860			1	820A	1989-01-18	7322	77	1995-12-31	4349	4349	438	-4349	4349 438 -4349	0		2016-12-31	1969-01-01	17531	3	3	3	3	3	1	0	0	0	0	0	0	0	0	0	0	0	9860	1	7322	20.0603	1				0	7300	20
0	57	79	8159			0			8159		1991-05-05	1539	1539			1539	0		2016-12-31	1969-01-01	17531	3	2	2	3	3	1	0	0	0	0	0	0	1	1	0	0	0	8159	2	8159	22.3534	1				0	7300	20
1	57					0			17531								0		2016-12-31	1969-01-01	17531						0										0		17531	0	17531	48.0301	0
1	57	76	7087			0			7087		1988-05-28	4140	4140	490	486	4140 490 486	0		2016-12-31	1969-01-01	17531	3	3	3	3	3	1	0	0	0	0	0	0	0	0	0	0	0	7087	2	7087	19.4164	1				2	7087	19.4164
0	57	101	16164			0			16164		2013-04-04	I743	I978	I469	Y839	I978 I469 Y839 I743 I258 J81 N19	0		2016-12-31	1969-01-01	17531	3	3	3	3	3	1	0	0	0	0	0	0	0	0	0	0	0	16164	2	16164	44.2849	1				0	7300	20
0	57	84	9953			0			9953		1996-04-02	410	410	496	492	410 496 492	0		2016-12-31	1969-01-01	17531						1										0		9953	2	9953	27.2685	0
1	57	74	6315			0			6315		1986-04-17	41090	44090			44090	0		2016-12-31	1969-01-01	17531						1										0		6315	2	6315	17.3014	0				2	6315	17.3014
1	57	74	6388			0			6388		1986-06-29	16210					0		2016-12-31	1969-01-01	17531	2	1	2	2	3	1	0	1	0	0	0	1	1	1	1	0	1	6388	2	6388	17.5014	1				2	6388	17.5014
0	57	60	1217			0			1217		1972-05-02	41290					0		2016-12-31	1969-01-01	17531	2	2	2	1	3	1	0	0	0	1	0	1	1	1	1	0	1	1217	2	1217	3.33425	1				2	1217	3.33425
0	57	79	8095			0			8095		1991-03-02	1579	486	1579	1988	486 1579 1988 1970	0		2016-12-31	1969-01-01	17531	3	2	2	3	3	1	0	0	0	0	0	0	1	1	0	0	0	8095	2	8095	22.1781	1				0	7300	20
0	57	71	5418			0			5418		1983-11-02	18300	53100			53100	0		2016-12-31	1969-01-01	17531	3	3	2	3	3	1	0	0	0	0	0	0	0	1	0	0	0	5418	2	5418	14.8438	1				2	5418	14.8438
1	57	95	14174			0			14174		2007-10-23	I719	I461	I719		I461 I719	0		2016-12-31	1969-01-01	17531	3	3	3	3	3	1	0	0	0	0	0	0	0	0	0	0	0	14174	2	14174	38.8329	1				0	7300	20
0	57	95	14025			0			14025		2007-05-27	I5099	R54	I5099	C069	R54 I5099 C069 M0699	0		2016-12-31	1969-01-01	17531	3	3	3	2	3	1	0	0	0	0	0	0	0	0	1	0	0	14025	2	14025	38.4247	1				0	7300	20
0	57	68	4302			0			4302		1980-10-12	25000	44090			44090	0		2016-12-31	1969-01-01	17531	3	3	2	3	3	1	0	0	0	0	0	0	0	1	0	0	0	4302	2	4302	11.7863	1				2	4302	11.7863
0	57	85	10364			1	820A	1996-02-15	9906	84	1997-05-18	I251	I490	I5091	I251	I490 I5091 I251	0		2016-12-31	1969-01-01	17531	2	2	3	3	3	1	0	0	0	0	0	1	1	0	0	0	0	10364	1	9906	27.1397	1				0	7300	20
0	57	97	14993			0			14993		2010-01-19	F019	F019			F019	0		2016-12-31	1969-01-01	17531	3	2	3	3	3	1	0	0	0	0	0	0	1	0	0	0	0	14993	2	14993	41.0767	1				0	7300	20
0	57	79	8262			1	820A	1988-12-01	7274	76	1991-08-16	4409	4282	4409		4282 4409	0		2016-12-31	1969-01-01	17531	3	3	3	3	3	1	0	0	0	0	0	0	0	0	0	0	0	8262	1	7274	19.9288	1				1	7274	19.9288
1	57	58	529			0			529		1970-06-14	41000					0		2016-12-31	1969-01-01	17531	3	2	3	2	3	1	0	0	0	0	0	0	1	0	1	0	0	529	2	529	1.44932	1				2	529	1.44932
0	57	89	11996			0			11996		2001-11-05	I499	I64	I499	D649	I64 I499 D649 I5199	0		2016-12-31	1969-01-01	17531	2	2	3	3	3	1	0	0	0	0	0	1	1	0	0	0	0	11996	2	11996	32.8658	1				0	7300	20
1	57	74	6328			0			6328		1986-04-30	41290	57190			57190	0		2016-12-31	1969-01-01	17531	2	2	3	3	3	1	0	0	0	0	0	1	1	0	0	0	0	6328	2	6328	17.337	1				2	6328	17.337
1	57	79	8248			0			8248		1991-08-02	486	486			486	0		2016-12-31	1969-01-01	17531	3	3	3	3	3	1	0	0	0	0	0	0	0	0	0	0	0	8248	2	8248	22.5973	1				0	7300	20
1	57	87	11254			1	S720	1997-04-02	10318	85	1999-10-25	J459	J189	J459	J449	J189 J459 J449 F039	0		2016-12-31	1969-01-01	17531	3	3	3	3	3	1	0	0	0	0	0	0	0	0	0	0	0	11254	1	10318	28.2685	1				0	7300	20
1	57	74	6414			0			6414		1986-07-25	16210	45000			45000	0		2016-12-31	1969-01-01	17531	3	2	3	3	3	1	0	0	0	0	0	0	1	0	0	0	0	6414	2	6414	17.5726	1				2	6414	17.5726
0	57	90	12268			0			12268		2002-08-04	X590	I269	Z740	S8280	I269 Z740 S8280 X590	0		2016-12-31	1969-01-01	17531	2	2	3	3	3	1	0	0	0	0	0	1	1	0	0	0	0	12268	2	12268	33.611	1				0	7300	20
1	57	76	7084			0			7084		1988-05-25	4290	7860	496	5188	7860 496 5188 492 4289	0		2016-12-31	1969-01-01	17531	2	2	3	3	3	1	0	0	0	0	0	1	1	0	0	0	0	7084	2	7084	19.4082	1				2	7084	19.4082
1	57			1	18sep2006	0			17531								0		2016-12-31	1969-01-01	17531	3	3	3	2	2	0	0	0	0	0	0	0	0	0	1	1	0	17531	0	17531	48.0301	1				0	7300	20
0	57	87	11020			1	821	1993-08-10	8987	81	1999-03-05	I259	I461	I259	I709	I461 I259 I709	0		2016-12-31	1969-01-01	17531	1	1	1	1	1	1	1	1	1	1	1	1	1	1	1	1	1	11020	1	8987	24.6219	1				0	7300	20
0	57	64	2808			0			2808		1976-09-09	16210					0		2016-12-31	1969-01-01	17531						1										0		2808	2	2808	7.69315	0				2	2808	7.69315
1	57	64	2649			0			2649		1976-04-03	41290					0		2016-12-31	1969-01-01	17531	2	2	3	3	3	1	0	0	0	0	0	1	1	0	0	0	0	2649	2	2649	7.25753	1				2	2649	7.25753
0	57	93	13476			1	S720	2005-08-21	13381	93	2005-11-24	I619	I619	T432	X41	I619 T432 X41 T430 Z915	0		2016-12-31	1969-01-01	17531	3	2	3	3	3	1	0	0	0	0	0	0	1	0	0	0	0	13476	1	13381	36.6603	1				0	7300	20
0	57	72	5842			0			5842		1984-12-30	34800	43390			43390	0		2016-12-31	1969-01-01	17531	2	2	2	2	3	1	0	0	0	0	0	1	1	1	1	0	0	5842	2	5842	16.0055	1				2	5842	16.0055
1	57	70	5105			0			5105		1982-12-24	18900					0		2016-12-31	1969-01-01	17531	3	3	3	3	3	1	0	0	0	0	0	0	0	0	0	0	0	5105	2	5105	13.9863	1				2	5105	13.9863
1	57	82	9466			0			9466		1994-12-02	4349	4349	4409		4349 4409	0		2016-12-31	1969-01-01	17531	3	3	2	1	3	1	0	0	0	1	0	0	0	1	1	0	1	9466	2	9466	25.9342	1				0	7300	20
0	57	79	8351			0			8351		1991-11-13	4409	4289	4409	1809	4289 4409 1809	0		2016-12-31	1969-01-01	17531	2	2	3	1	3	1	0	0	0	1	0	1	1	0	1	0	1	8351	2	8351	22.8795	1				0	7300	20
1	57	78	7916			0			7916		1990-09-04	410	410	411	4409	410 411 4409	0		2016-12-31	1969-01-01	17531	3	3	3	3	3	1	0	0	0	0	0	0	0	0	0	0	0	7916	2	7916	21.6877	1				0	7300	20
0	57	80	8473			0			8473		1992-03-14	4349	4289	4349	4273	4289 4349 4273 486	0		2016-12-31	1969-01-01	17531	2	3	3	1	3	1	0	0	0	1	0	1	0	0	1	0	1	8473	2	8473	23.2137	1				0	7300	20
0	57	86	10663			1	820A	1993-06-12	8928	81	1998-03-13	J110	J189	J111		J189 J111	0		2016-12-31	1969-01-01	17531	3	3	3	3	3	1	0	0	0	0	0	0	0	0	0	0	0	10663	1	8928	24.4603	1				0	7300	20
1	57	73	6003			0			6003		1985-06-09	18500					0		2016-12-31	1969-01-01	17531	2	1	3	1	3	1	0	1	0	1	0	1	1	0	1	0	1	6003	2	6003	16.4466	1				2	6003	16.4466
1	57	84	10016			0			10016		1996-06-04	410	410			410	0		2016-12-31	1969-01-01	17531	1	1	2	1	1	1	1	1	0	1	1	1	1	1	1	1	1	10016	2	10016	27.4411	1				0	7300	20
1	57	72	5868			0			5868		1985-01-25	41090					0		2016-12-31	1969-01-01	17531	3	2	2	3	3	1	0	0	0	0	0	0	1	1	0	0	0	5868	2	5868	16.0767	1				2	5868	16.0767
1	57	89	12036			1	820A	1988-04-06	7035	76	2001-12-15	L89	L89	-L088	Z740	L89 -L088 Z740	0		2016-12-31	1969-01-01	17531						1										0		12036	1	7035	19.274	0				1	7035	19.274
1	57	73	6123			0			6123		1985-10-07	41090	44090			44090	0		2016-12-31	1969-01-01	17531	3	3	3	3	3	1	0	0	0	0	0	0	0	0	0	0	0	6123	2	6123	16.7753	1				2	6123	16.7753
1	57	64	2921			0			2921		1976-12-31	18500	45300	45000		45300 45000	0		2016-12-31	1969-01-01	17531	2	2	2	2	3	1	0	0	0	0	0	1	1	1	1	0	0	2921	2	2921	8.00274	1				2	2921	8.00274
0	57	74	6566			0			6566		1986-12-24	48500	25090			25090	0		2016-12-31	1969-01-01	17531						1										0		6566	2	6566	17.989	0				2	6566	17.989
0	57	93	13496			0			13496		2005-12-14	A419	A419	I5099		A419 I5099	0		2016-12-31	1969-01-01	17531	3	2	2	3	3	1	0	0	0	0	0	0	1	1	0	0	0	13496	2	13496	36.9753	1				0	7300	20
0	57	64	2974			0			2974		1977-02-22	15500					0		2016-12-31	1969-01-01	17531	3	2	3	2	3	1	0	0	0	0	0	0	1	0	1	0	0	2974	2	2974	8.14795	1				2	2974	8.14795
0	57	90	12279			0			12279		2002-08-15	I251	I251			I251	0		2016-12-31	1969-01-01	17531						1										0		12279	2	12279	33.6411	0
0	57	83	9613			0			9613		1995-04-28	4289	4289			4289	0		2016-12-31	1969-01-01	17531						1										0		9613	2	9613	26.337	0
1	57	85	10364			1	820	1982-05-19	4886	70	1997-05-18	I48	I469	I48	I5199	I469 I48 I5199 J439 I698	0		2016-12-31	1969-01-01	17531	2	2	3	3	3	1	0	0	0	0	0	1	1	0	0	0	0	10364	1	4886	13.3863	1				1	4886	13.3863
0	57	59	993			0			993		1971-09-21	95000					0		2016-12-31	1969-01-01	17531	3	3	3	3	3	1	0	0	0	0	0	0	0	0	0	0	0	993	2	993	2.72055	1				2	993	2.72055
0	57	98	15170			0			15170		2010-07-15	C509	R54	C509	R470	R54 C509 R470	0		2016-12-31	1969-01-01	17531	3	2	3	3	3	1	0	0	0	0	0	0	1	0	0	0	0	15170	2	15170	41.5616	1				0	7300	20
1	57	69	4660			0			4660		1981-10-05	16210					0		2016-12-31	1969-01-01	17531	2	2	3	2	3	1	0	0	0	0	0	1	1	0	1	0	0	4660	2	4660	12.7671	1				2	4660	12.7671
1	57	77	7581			0			7581		1989-10-04	410	410	4140		410 4140	0		2016-12-31	1969-01-01	17531	3	3	3	3	3	1	0	0	0	0	0	0	0	0	0	0	0	7581	2	7581	20.7699	1				0	7300	20
1	57	88	11596			1	820C	1994-12-18	9482	82	2000-10-01	X590	R53	S7210	X590	R53 S7210 X590 Z924 C859 I5099	1	S721	2016-12-31	1969-01-01	17531	2	1	3	3	3	1	0	1	0	0	0	1	1	0	0	0	1	11596	1	9482	25.9781	1				0	7300	20
1	57	93	13305			0			13305		2005-06-06	C61	C61	F031		C61 F031	0		2016-12-31	1969-01-01	17531	3	2	2	3	3	1	0	0	0	0	0	0	1	1	0	0	0	13305	2	13305	36.4521	1				0	7300	20
1	57	98	15402			0			15402		2011-03-04	I5019	J81	I5099	R54	J81 I5099 R54 I6939 G459	0		2016-12-31	1969-01-01	17531	2	2	3	3	3	1	0	0	0	0	0	1	1	0	0	0	0	15402	2	15402	42.1973	1				0	7300	20
0	57	82	9220			0			9220		1994-03-31	4289	4289			4289	0		2016-12-31	1969-01-01	17531	3	3	3	3	3	1	0	0	0	0	0	0	0	0	0	0	0	9220	2	9220	25.2603	1				0	7300	20
0	57	90	12221			0			12221		2002-06-18	I219	I5090	I219	I259	I5090 I219 I259	0		2016-12-31	1969-01-01	17531	3	2	3	3	3	1	0	0	0	0	0	0	1	0	0	0	0	12221	2	12221	33.4822	1				0	7300	20
0	57	75	6666			0			6666		1987-04-03	5714	431	4019	5714	431 4019 5714	0		2016-12-31	1969-01-01	17531	3	3	3	3	3	1	0	0	0	0	0	0	0	0	0	0	0	6666	2	6666	18.263	1				2	6666	18.263
1	57	70	4960			0			4960		1982-08-01	48500	34200			34200	0		2016-12-31	1969-01-01	17531	1	2	3	1	2	1	1	0	0	1	0	1	1	0	1	1	1	4960	2	4960	13.589	1				2	4960	13.589
0	57	74	6400			0			6400		1986-07-11	18900					0		2016-12-31	1969-01-01	17531	2	2	3	2	3	1	0	0	0	0	0	1	1	0	1	0	0	6400	2	6400	17.5342	1				2	6400	17.5342
0	57	80	8506			1	820A	1992-01-29	8428	79	1992-04-16	887	9971	-410	8208	9971 -410 8208 E887 E8789	1	8208	2016-12-31	1969-01-01	17531	2	3	3	1	3	1	0	0	0	1	0	1	0	0	1	0	1	8506	1	8428	23.0904	1				0	7300	20
1	57	92	13139			0			13139		2004-12-22	C61	R54	C61	S1290	R54 C61 S1290 X590	0		2016-12-31	1969-01-01	17531	3	2	2	3	3	1	0	0	0	0	0	0	1	1	0	0	0	13139	2	13139	35.9973	1				0	7300	20
1	57	78	7782			0			7782		1990-04-23	185	185	1989		185 1989	0		2016-12-31	1969-01-01	17531	3	3	3	3	3	1	0	0	0	0	0	0	0	0	0	0	0	7782	2	7782	21.3205	1				0	7300	20
0	57	80	8716			0			8716		1992-11-12	5829	4280	5829	4241	4280 5829 4241	0		2016-12-31	1969-01-01	17531	3	3	3	3	3	1	0	0	0	0	0	0	0	0	0	0	0	8716	2	8716	23.8795	1				0	7300	20
0	57	78	8051			0			8051		1991-01-17	431	431			431	0		2016-12-31	1969-01-01	17531	3	2	3	3	3	1	0	0	0	0	0	0	1	0	0	0	0	8051	2	8051	22.0575	1				0	7300	20
0	57	84	10028			0			10028		1996-06-16	410	410	2501	4289	410 2501 4289 4241	0		2016-12-31	1969-01-01	17531	3	3	3	3	3	1	0	0	0	0	0	0	0	0	0	0	0	10028	2	10028	27.474	1				0	7300	20
1	57	78	7776			0			7776		1990-04-17	485	4282	-5184	485	4282 -5184 485 5989 2900	0		2016-12-31	1969-01-01	17531	2	2	3	3	3	1	0	0	0	0	0	1	1	0	0	0	0	7776	2	7776	21.3041	1				0	7300	20
1	57	76	7389			0			7389		1989-03-26	4140	514	4140	4349	514 4140 4349	0		2016-12-31	1969-01-01	17531	2	2	3	2	3	1	0	0	0	0	0	1	1	0	1	0	0	7389	2	7389	20.2438	1				0	7300	20
1	57	81	8996			0			8996		1993-08-19	4415	4415	4416		4415 4416	0		2016-12-31	1969-01-01	17531	3	3	3	2	3	1	0	0	0	0	0	0	0	0	1	0	0	8996	2	8996	24.6466	1				0	7300	20
0	57	94	13912			1	S721	2004-10-25	13081	92	2007-02-03	I739	I5099	I739		I5099 I739	0		2016-12-31	1969-01-01	17531	3	3	3	3	3	1	0	0	0	0	0	0	0	0	0	0	0	13912	1	13081	35.8384	1				0	7300	20
1	57	72	5781			0			5781		1984-10-30	41090	28590	59010	42400	28590 59010 42400	0		2016-12-31	1969-01-01	17531	2	2	2	2	3	1	0	0	0	0	0	1	1	1	1	0	0	5781	2	5781	15.8384	1				2	5781	15.8384
1	57	71	5326			0			5326		1983-08-02	41090					0		2016-12-31	1969-01-01	17531						1										0		5326	2	5326	14.5918	0				2	5326	14.5918
1	57	82	9593			0			9593		1995-04-08	5307	7855	5307	4293	7855 5307 4293 4409 4349	0		2016-12-31	1969-01-01	17531						1										0		9593	2	9593	26.2822	0
0	57	92	13217			1	S721	2004-07-08	12972	92	2005-03-10	C240	C240			C240	0		2016-12-31	1969-01-01	17531	3	3	3	3	3	1	0	0	0	0	0	0	0	0	0	0	0	13217	1	12972	35.5397	1				0	7300	20
1	57	61	1733			0			1733		1973-09-30	41290					0		2016-12-31	1969-01-01	17531	3	2	3	2	3	1	0	0	0	0	0	0	1	0	1	0	0	1733	2	1733	4.74795	1				2	1733	4.74795
1	57	59	1194			0			1194		1972-04-09	41290					0		2016-12-31	1969-01-01	17531	3	3	3	3	3	1	0	0	0	0	0	0	0	0	0	0	0	1194	2	1194	3.27123	1				2	1194	3.27123
1	57	63	2390			0			2390		1975-07-19	57190	45600			45600	0		2016-12-31	1969-01-01	17531						1										0		2390	2	2390	6.54795	0				2	2390	6.54795
0	57	72	5899			0			5899		1985-02-25	42900					0		2016-12-31	1969-01-01	17531	3	3	2	3	3	1	0	0	0	0	0	0	0	1	0	0	0	5899	2	5899	16.1616	1				2	5899	16.1616
0	57	92	13241			0			13241		2005-04-03	I219	I219	I259	I709	I219 I259 I709	0		2016-12-31	1969-01-01	17531						1										0		13241	2	13241	36.2767	0
0	57	72	5670			0			5670		1984-07-11	25080	41290			41290	0		2016-12-31	1969-01-01	17531	2	2	2	2	2	1	0	0	0	0	0	1	1	1	1	1	0	5670	2	5670	15.5342	1				2	5670	15.5342
0	57	59	932			0			932		1971-07-22	41290	28100			28100	0		2016-12-31	1969-01-01	17531	1	1	3	1	1	1	1	1	0	1	1	1	1	0	1	1	1	932	2	932	2.55342	1				2	932	2.55342
0	57	96	14709			0			14709		2009-04-10	I350	I469	I5099	I350	I469 I5099 I350 I258 I5169 B169 N19	0		2016-12-31	1969-01-01	17531	3	3	3	3	3	1	0	0	0	0	0	0	0	0	0	0	0	14709	2	14709	40.2986	1				0	7300	20
0	57	66	3662			0			3662		1979-01-11	16210					0		2016-12-31	1969-01-01	17531	2	3	3	3	3	1	0	0	0	0	0	1	0	0	0	0	0	3662	2	3662	10.0329	1				2	3662	10.0329
1	57	81	9044			0			9044		1993-10-06	410	410	4409		410 4409	0		2016-12-31	1969-01-01	17531	3	3	3	3	3	1	0	0	0	0	0	0	0	0	0	0	0	9044	2	9044	24.7781	1				0	7300	20
0	57	67	3982			0			3982		1979-11-27	57100	42710			42710	0		2016-12-31	1969-01-01	17531	1	1	2	2	3	1	1	1	0	0	0	1	1	1	1	0	1	3982	2	3982	10.9096	1				2	3982	10.9096
0	57	79	8413			0			8413		1992-01-14	4140	4282	4140	496	4282 4140 496	0		2016-12-31	1969-01-01	17531	2	2	2	2	2	1	0	0	0	0	0	1	1	1	1	1	0	8413	2	8413	23.0493	1				0	7300	20
1	57	92	13213			0			13213		2005-03-06	I48	R579	G939	I6930	R579 G939 I6930 F039 I5099 I48 R001 R296	0		2016-12-31	1969-01-01	17531	3	3	3	3	3	1	0	0	0	0	0	0	0	0	0	0	0	13213	2	13213	36.2	1				0	7300	20
0	57	87	11334			0			11334		2000-01-13	I709	I709	J189		I709 J189	0		2016-12-31	1969-01-01	17531	3	3	3	3	3	1	0	0	0	0	0	0	0	0	0	0	0	11334	2	11334	31.0521	1				0	7300	20
0	57	74	6573			0			6573		1986-12-31	41090	44090	43390		44090 43390	0		2016-12-31	1969-01-01	17531	1	2	3	1	2	1	1	0	0	1	0	1	1	0	1	1	1	6573	2	6573	18.0082	1				2	6573	18.0082
1	57	86	10807			1	S721	1997-03-10	10295	84	1998-08-04	F031	F031	J449		F031 J449	0		2016-12-31	1969-01-01	17531	3	3	3	3	3	1	0	0	0	0	0	0	0	0	0	0	0	10807	1	10295	28.2055	1				0	7300	20
0	57	83	9876			0			9876		1996-01-16	2507	4275	4140	2507	4275 4140 2507 4273	0		2016-12-31	1969-01-01	17531	3	3	3	3	3	1	0	0	0	0	0	0	0	0	0	0	0	9876	2	9876	27.0575	1				0	7300	20
1	57	76	7108			0			7108		1988-06-18	4151	4151	1629	E8789	4151 1629 E8789	0		2016-12-31	1969-01-01	17531	3	3	3	2	3	1	0	0	0	0	0	0	0	0	1	0	0	7108	2	7108	19.474	1				2	7108	19.474
0	57	90	12485			0			12485		2003-03-09	I678	I678	I698	G819	I678 I698 G819 R470 R410 I48 I10 M0699	0		2016-12-31	1969-01-01	17531	3		3	3	3	1	0		0	0	0	0		0	0	0		12485	2	12485	34.2055	0
0	57	75	6833			0			6833		1987-09-17	4379	4379	2500	4939	4379 2500 4939	0		2016-12-31	1969-01-01	17531	3	3	3	3	3	1	0	0	0	0	0	0	0	0	0	0	0	6833	2	6833	18.7205	1				2	6833	18.7205
1	57	81	9208			0			9208		1994-03-19	2507	4289	4409	2507	4289 4409 2507	0		2016-12-31	1969-01-01	17531	3	3	3	3	3	1	0	0	0	0	0	0	0	0	0	0	0	9208	2	9208	25.2274	1				0	7300	20
0	57	77	7680			0			7680		1990-01-11	1600	1600	1989		1600 1989	0		2016-12-31	1969-01-01	17531	3	3	3	3	3	1	0	0	0	0	0	0	0	0	0	0	0	7680	2	7680	21.0411	1				0	7300	20
1	57	83	9723			0			9723		1995-08-16	436	436	2507	-4438	436 2507 -4438 2506 4299 -7854 3320	0		2016-12-31	1969-01-01	17531	3	3	3	3	3	1	0	0	0	0	0	0	0	0	0	0	0	9723	2	9723	26.6384	1				0	7300	20
0	57	83	9825			0			9825		1995-11-26	4939	4939	486		4939 486	0		2016-12-31	1969-01-01	17531	3	3	3	3	3	1	0	0	0	0	0	0	0	0	0	0	0	9825	2	9825	26.9178	1				0	7300	20
0	57					0			17531								0		2016-12-31	1969-01-01	17531						0										0		17531	0	17531	48.0301	0
0	57	89	12180			0			12180		2002-05-08	I619	I619	I258	C509	I619 I258 C509	0		2016-12-31	1969-01-01	17531	3	3	2	3	3	1	0	0	0	0	0	0	0	1	0	0	0	12180	2	12180	33.3699	1				0	7300	20
0	57	92	12979			1	S722	1997-04-24	10340	84	2004-07-15	I64	I64	F019	I5099	I64 F019 I5099	0		2016-12-31	1969-01-01	17531	3	3	3	3	3	1	0	0	0	0	0	0	0	0	0	0	0	12979	1	10340	28.3288	1				0	7300	20
0	57	65	3191			0			3191		1977-09-27	43190	57190	39690		57190 39690	0		2016-12-31	1969-01-01	17531	2	2	3	1	3	1	0	0	0	1	0	1	1	0	1	0	1	3191	2	3191	8.74247	1				2	3191	8.74247
1	57	69	4551			0			4551		1981-06-18	41090	41290			41290	0		2016-12-31	1969-01-01	17531	2	2	3	3	3	1	0	0	0	0	0	1	1	0	0	0	0	4551	2	4551	12.4685	1				2	4551	12.4685
0	57	65	3078			0			3078		1977-06-06	18200					0		2016-12-31	1969-01-01	17531	2	2	3	2	2	1	0	0	0	0	0	1	1	0	1	1	0	3078	2	3078	8.43288	1				2	3078	8.43288
0	57	85	10502			0			10502		1997-10-03	I713	I713	I714	I10	I713 I714 I10	0		2016-12-31	1969-01-01	17531	3	2	2	2	3	1	0	0	0	0	0	0	1	1	1	0	0	10502	2	10502	28.7726	1				0	7300	20
1	57	86	10770			0			10770		1998-06-28	I251	I469	I251	Z955	I469 I251 Z955 I359 I48 I709 E149	0		2016-12-31	1969-01-01	17531	3	2	3	2	3	1	0	0	0	0	0	0	1	0	1	0	0	10770	2	10770	29.5068	1				0	7300	20
0	57	79	8520			0			8520		1992-04-30	0543	0543	3234		0543 3234	0		2016-12-31	1969-01-01	17531	3	2	2	3	3	1	0	0	0	0	0	0	1	1	0	0	0	8520	2	8520	23.3425	1				0	7300	20
1	57	80	8820			0			8820		1993-02-24	410	4282	-5184	410	4282 -5184 410 4140	0		2016-12-31	1969-01-01	17531	1	2	2	1	1	1	1	0	0	1	1	1	1	1	1	1	1	8820	2	8820	24.1644	1				0	7300	20
1	57	93	13500			1	S722	2000-01-18	11339	87	2005-12-18	I702	R53	R54	I702	R53 R54 I702 -L97 I709	0		2016-12-31	1969-01-01	17531	3	3	3	3	3	1	0	0	0	0	0	0	0	0	0	0	0	13500	1	11339	31.0658	1				0	7300	20
1	57	73	6330			0			6330		1986-05-02	41290					0		2016-12-31	1969-01-01	17531						1										0		6330	2	6330	17.3425	0				2	6330	17.3425
1	57	87	11458			0			11458		2000-05-16	I48	I639	I48	C449	I639 I48 C449 C61	0		2016-12-31	1969-01-01	17531	3	3	3	3	3	1	0	0	0	0	0	0	0	0	0	0	0	11458	2	11458	31.3918	1				0	7300	20
1	57	62	2157			0			2157		1974-11-28	43290					0		2016-12-31	1969-01-01	17531	2	2	3	3	3	1	0	0	0	0	0	1	1	0	0	0	0	2157	2	2157	5.90959	1				2	2157	5.90959
1	57	65	3327			0			3327		1978-02-10	41090					0		2016-12-31	1969-01-01	17531	2	2	2	3	3	1	0	0	0	0	0	1	1	1	0	0	0	3327	2	3327	9.11507	1				2	3327	9.11507
0	57	86	10878			1	820C	1989-04-17	7411	76	1998-10-14	I709	J189	I709	D45	J189 I709 D45 M353 F329 M8199	0		2016-12-31	1969-01-01	17531						1										0		10878	1	7411	20.3041	0
0	57	74	6600			0			6600		1987-01-27	4151	4151	2500		4151 2500	0		2016-12-31	1969-01-01	17531	3	3	3	3	3	1	0	0	0	0	0	0	0	0	0	0	0	6600	2	6600	18.0822	1				2	6600	18.0822
1	57	90	12368			0			12368		2002-11-12	C61	I5099	R54	C61	I5099 R54 C61	0		2016-12-31	1969-01-01	17531	3	3	3	3	3	1	0	0	0	0	0	0	0	0	0	0	0	12368	2	12368	33.8849	1				0	7300	20
1	57	80	8662			0			8662		1992-09-19	4413	410	7855	4413	410 7855 4413	0		2016-12-31	1969-01-01	17531	3	3	2	1	1	1	0	0	0	1	1	0	0	1	1	1	1	8662	2	8662	23.7315	1				0	7300	20
0	57	87	11480			0			11480		2000-06-07	I10	R54	I10	I48	R54 I10 I48 E149 F031	0		2016-12-31	1969-01-01	17531	3	3	3	3	3	1	0	0	0	0	0	0	0	0	0	0	0	11480	2	11480	31.4521	1				0	7300	20
1	57	65	3346			0			3346		1978-03-01	41090	44090	48500		44090 48500	0		2016-12-31	1969-01-01	17531	3	3	2	3	3	1	0	0	0	0	0	0	0	1	0	0	0	3346	2	3346	9.16712	1				2	3346	9.16712
0	57	81	9105			0			9105		1993-12-06	410	410			410	0		2016-12-31	1969-01-01	17531	1	1	3	1	2	1	1	1	0	1	0	1	1	0	1	1	1	9105	2	9105	24.9452	1				0	7300	20
1	57	89	11855			0			11855		2001-06-17	C19	C799	C19	I5091	C799 C19 I5091 R609	0		2016-12-31	1969-01-01	17531	2	2	2	2	3	1	0	0	0	0	0	1	1	1	1	0	0	11855	2	11855	32.4795	1				0	7300	20
0	57	76	7316			0			7316		1989-01-12	1552	1552			1552	0		2016-12-31	1969-01-01	17531	2	3	3	2	3	1	0	0	0	0	0	1	0	0	1	0	0	7316	2	7316	20.0438	1				0	7300	20
1	57	65	3272			0			3272		1977-12-17	41290					0		2016-12-31	1969-01-01	17531	3	2	3	3	3	1	0	0	0	0	0	0	1	0	0	0	0	3272	2	3272	8.96438	1				2	3272	8.96438
0	57	90	12234			1	820C	1987-04-08	6671	74	2002-07-01	I5010	J81	I5090		J81 I5090	0		2016-12-31	1969-01-01	17531	2	2	2	3	3	1	0	0	0	0	0	1	1	1	0	0	0	12234	1	6671	18.2767	1				1	6671	18.2767
0	57	79	8379			0			8379		1991-12-11	4273	4340	4273	4442	4340 4273 4442	0		2016-12-31	1969-01-01	17531	3	2	3	2	3	1	0	0	0	0	0	0	1	0	1	0	0	8379	2	8379	22.9562	1				0	7300	20
1	57	73	6075			0			6075		1985-08-20	43890	48600	25090		48600 25090	0		2016-12-31	1969-01-01	17531	3	3	3	2	3	1	0	0	0	0	0	0	0	0	1	0	0	6075	2	6075	16.6438	1				2	6075	16.6438
0	57	78	8068			0			8068		1991-02-03	4273	4289	4273	558	4289 4273 558	0		2016-12-31	1969-01-01	17531	3	3	3	3	3	1	0	0	0	0	0	0	0	0	0	0	0	8068	2	8068	22.1041	1				0	7300	20
0	57	93	13359			1	S721	2001-01-16	11703	88	2005-07-30	I619	I469	I6199	I38	I469 I6199 I38	0		2016-12-31	1969-01-01	17531	3	3	3	3	3	1	0	0	0	0	0	0	0	0	0	0	0	13359	1	11703	32.063	1				0	7300	20
1	57	79	8553			0			8553		1992-06-02	185	5939	185	2859	5939 185 2859 185 303 2500	0		2016-12-31	1969-01-01	17531	3	3	3	3	3	1	0	0	0	0	0	0	0	0	0	0	0	8553	2	8553	23.4329	1				0	7300	20
0	57	73	6151			0			6151		1985-11-04	56700	41090	71230	70700	41090 71230 70700	0		2016-12-31	1969-01-01	17531	2	1	2	3	3	1	0	1	0	0	0	1	1	1	0	0	1	6151	2	6151	16.8521	1				2	6151	16.8521
1	57	74	6606			0			6606		1987-02-02	1541	1541	1977		1541 1977	0		2016-12-31	1969-01-01	17531	3	2	2	3	3	1	0	0	0	0	0	0	1	1	0	0	0	6606	2	6606	18.0986	1				2	6606	18.0986
0	57	79	8489			0			8489		1992-03-30	1991	1983	1991	396	1983 1991 396 4273	0		2016-12-31	1969-01-01	17531						1										0		8489	2	8489	23.2575	0
0	57	64	2955			0			2955		1977-02-03	41290					0		2016-12-31	1969-01-01	17531	3	3	2	3	3	1	0	0	0	0	0	0	0	1	0	0	0	2955	2	2955	8.09589	1				2	2955	8.09589
1	57	69	4566			0			4566		1981-07-03	41090	41290			41290	0		2016-12-31	1969-01-01	17531	3	3	3	3	3	1	0	0	0	0	0	0	0	0	0	0	0	4566	2	4566	12.5096	1				2	4566	12.5096
1	57	83	9978			0			9978		1996-04-27	586	586	410	2500	586 410 2500	0		2016-12-31	1969-01-01	17531	3	3	3	3	3	1	0	0	0	0	0	0	0	0	0	0	0	9978	2	9978	27.337	1				0	7300	20
1	57	59	1209			0			1209		1972-04-24	41090					0		2016-12-31	1969-01-01	17531	2	3	3	2	3	1	0	0	0	0	0	1	0	0	1	0	0	1209	2	1209	3.31233	1				2	1209	3.31233
0	57	97	14801			1	820A	1991-04-01	8125	78	2009-07-11	R54	R54			R54	0		2016-12-31	1969-01-01	17531	3	2	2	3	3	1	0	0	0	0	0	0	1	1	0	0	0	14801	1	8125	22.2603	1				0	7300	20
1	57	78	8170			0			8170		1991-05-16	431	431	E8788		431 E8788	0		2016-12-31	1969-01-01	17531						1										0		8170	2	8170	22.3836	0
0	57	94	13973			0			13973		2007-04-05	I5099	R579	I5099	I709	R579 I5099 I709 S3280 X590 G309 -F009	0		2016-12-31	1969-01-01	17531	3	3	3	3	3	1	0	0	0	0	0	0	0	0	0	0	0	13973	2	13973	38.2822	1				0	7300	20
1	57	74	6717			0			6717		1987-05-24	410	410	4140	412	410 4140 412 4409	0		2016-12-31	1969-01-01	17531	3	2	3	3	3	1	0	0	0	0	0	0	1	0	0	0	0	6717	2	6717	18.4027	1				2	6717	18.4027
0	57	97	14881			1	820C	1996-02-03	9894	83	2009-09-29	I64	J960	R579	I6409	J960 R579 I6409 R54	0		2016-12-31	1969-01-01	17531	3	2	3	3	3	1	0	0	0	0	0	0	1	0	0	0	0	14881	1	9894	27.1068	1				0	7300	20
0	57	82	9416			0			9416		1994-10-13	1539	1539			1539	0		2016-12-31	1969-01-01	17531	1	3	3	3	3	1	1	0	0	0	0	1	0	0	0	0	1	9416	2	9416	25.7973	1				0	7300	20
0	57	66	3743			0			3743		1979-04-02	41090					0		2016-12-31	1969-01-01	17531	3	3	3	3	3	1	0	0	0	0	0	0	0	0	0	0	0	3743	2	3743	10.2548	1				2	3743	10.2548
0	57	95	14152			0			14152		2007-10-01	C911	R54	C911	I48	R54 C911 I48	0		2016-12-31	1969-01-01	17531						1										0		14152	2	14152	38.7726	0
1	57	96	14542			0			14542		2008-10-25	C61	N390	U88	-B962	N390 U88 -B962 C61 L97 R02 I801 N19	0		2016-12-31	1969-01-01	17531	3	2	2	2	3	1	0	0	0	0	0	0	1	1	1	0	0	14542	2	14542	39.8411	1				0	7300	20
1	57	72	5881			0			5881		1985-02-07	41290	48500			48500	0		2016-12-31	1969-01-01	17531						1										0		5881	2	5881	16.1123	0				2	5881	16.1123
0	57	71	5603			0			5603		1984-05-05	48600	42700			42700	0		2016-12-31	1969-01-01	17531	2	2	3	1	2	1	0	0	0	1	0	1	1	0	1	1	1	5603	2	5603	15.3507	1				2	5603	15.3507
1	57	67	3967			0			3967		1979-11-12	41090	34400	59600		34400 59600	0		2016-12-31	1969-01-01	17531	3	3	3	3	3	1	0	0	0	0	0	0	0	0	0	0	0	3967	2	3967	10.8685	1				2	3967	10.8685
1	57	84	10427			0			10427		1997-07-20	R999					0		2016-12-31	1969-01-01	17531	3	3	3	3	3	1	0	0	0	0	0	0	0	0	0	0	0	10427	2	10427	28.5671	1				0	7300	20
1	57	82	9628			0			9628		1995-05-13	185	1985	6029	185	1985 6029 185	0		2016-12-31	1969-01-01	17531	3	3	3	3	3	1	0	0	0	0	0	0	0	0	0	0	0	9628	2	9628	26.3781	1				0	7300	20
1	57	86	10961			0			10961		1999-01-05	C19	I829	I269	C19	I829 I269 C19 C787	0		2016-12-31	1969-01-01	17531	2	2	2	3	3	1	0	0	0	0	0	1	1	1	0	0	0	10961	2	10961	30.0301	1				0	7300	20
1	57	60	1536			0			1536		1973-03-17	41290					0		2016-12-31	1969-01-01	17531						1										0		1536	2	1536	4.20822	0				2	1536	4.20822
0	57	77	7843			0			7843		1990-06-23	9289	7855	9588	-4299	7855 9588 -4299 8540 E9289 E8792 3429 7845	0		2016-12-31	1969-01-01	17531	3	3	2	3	3	1	0	0	0	0	0	0	0	1	0	0	0	7843	2	7843	21.4877	1				0	7300	20
0	57	80	8730			0			8730		1992-11-26	410	514	4280	3320	514 4280 3320 410	0		2016-12-31	1969-01-01	17531	3	2	2	1	3	1	0	0	0	1	0	0	1	1	1	0	1	8730	2	8730	23.9178	1				0	7300	20
1	57	76	7488			0			7488		1989-07-03	4349	4349	4409	3799	4349 4409 3799 E8789	0		2016-12-31	1969-01-01	17531	2	1	2	3	3	1	0	1	0	0	0	1	1	1	0	0	1	7488	2	7488	20.5151	1				0	7300	20
0	57	86	10988			1	820A	1991-03-12	8105	78	1999-02-01	K529	J690	K529	F039	J690 K529 F039 R54	0		2016-12-31	1969-01-01	17531	3	3	3	1	3	1	0	0	0	1	0	0	0	0	1	0	1	10988	1	8105	22.2055	1				0	7300	20
1	57	87	11323			0			11323		2000-01-02	I258	I5099	I252		I5099 I252	0		2016-12-31	1969-01-01	17531	3	3	2	3	3	1	0	0	0	0	0	0	0	1	0	0	0	11323	2	11323	31.0219	1				0	7300	20
0	57					0			17531								0		2016-12-31	1969-01-01	17531	1	3	3	1	1	0	1	0	0	1	1	1	0	0	1	1	1	17531	0	17531	48.0301	1				0	7300	20
0	57	90	12309			0			12309		2002-09-14	N189	I258	I5091	N189	I258 I5091 N189	0		2016-12-31	1969-01-01	17531	3	3	3	3	3	1	0	0	0	0	0	0	0	0	0	0	0	12309	2	12309	33.7233	1				0	7300	20
0	57	88	11714			0			11714		2001-01-27	F031	F031			F031	0		2016-12-31	1969-01-01	17531	3	3	2	3	3	1	0	0	0	0	0	0	0	1	0	0	0	11714	2	11714	32.0932	1				0	7300	20
1	57	67	4180			0			4180		1980-06-12	16190					0		2016-12-31	1969-01-01	17531	3	3	3	3	3	1	0	0	0	0	0	0	0	0	0	0	0	4180	2	4180	11.4521	1				2	4180	11.4521
0	57	94	13965			0			13965		2007-03-28	F031	J189	I5099	F031	J189 I5099 F031	0		2016-12-31	1969-01-01	17531	3	2	3	3	3	1	0	0	0	0	0	0	1	0	0	0	0	13965	2	13965	38.2603	1				0	7300	20
0	57	95	14295			0			14295		2008-02-21	I698	I6409	I698		I6409 I698	0		2016-12-31	1969-01-01	17531	2	2	3	3	3	1	0	0	0	0	0	1	1	0	0	0	0	14295	2	14295	39.1644	1				0	7300	20
0	57	64	2874			0			2874		1976-11-14	15380					0		2016-12-31	1969-01-01	17531	3	3	3	3	3	1	0	0	0	0	0	0	0	0	0	0	0	2874	2	2874	7.87397	1				2	2874	7.87397
1	57	78	7899			0			7899		1990-08-18	485	485	438	-4340	485 438 -4340 4148 -410 0539 7998	0		2016-12-31	1969-01-01	17531	3	2	2	3	3	1	0	0	0	0	0	0	1	1	0	0	0	7899	2	7899	21.6411	1				0	7300	20
0	57	89	12113			1	820C	1995-11-10	9809	83	2002-03-02	I251	I5099	I251	J180	I5099 I251 J180 N390	0		2016-12-31	1969-01-01	17531	3	2	3	3	3	1	0	0	0	0	0	0	1	0	0	0	0	12113	1	9809	26.874	1				0	7300	20
0	57	61	1708			0			1708		1973-09-05	19300	41090	41290		41090 41290	0		2016-12-31	1969-01-01	17531	3	2	3	3	3	1	0	0	0	0	0	0	1	0	0	0	0	1708	2	1708	4.67945	1				2	1708	4.67945
1	57	78	7968			0			7968		1990-10-26	185	185	1989		185 1989	0		2016-12-31	1969-01-01	17531	2	3	3	3	3	1	0	0	0	0	0	1	0	0	0	0	0	7968	2	7968	21.8301	1				0	7300	20
0	57	82	9710			0			9710		1995-08-03	4149	514	4280	4149	514 4280 4149 436 4280	0		2016-12-31	1969-01-01	17531	3	3	3	3	3	1	0	0	0	0	0	0	0	0	0	0	0	9710	2	9710	26.6027	1				0	7300	20
0	57	76	7509			0			7509		1989-07-24	496	5184	496	486	5184 496 486	0		2016-12-31	1969-01-01	17531	2	2	3	2	3	1	0	0	0	0	0	1	1	0	1	0	0	7509	2	7509	20.5726	1				0	7300	20
1	57	67	4187			0			4187		1980-06-19	43390	41090	44090	48500	41090 44090 48500	0		2016-12-31	1969-01-01	17531	3	3	3	3	3	1	0	0	0	0	0	0	0	0	0	0	0	4187	2	4187	11.4712	1				2	4187	11.4712
1	57	92	13259			0			13259		2005-04-21	C61	C61	I5099	E0399	C61 I5099 E0399 D649	0		2016-12-31	1969-01-01	17531	2	2	3	3	3	1	0	0	0	0	0	1	1	0	0	0	0	13259	2	13259	36.326	1				0	7300	20
0	57	86	10833			0			10833		1998-08-30	A419	A419	I5099	I679	A419 I5099 I679 T290 X06	0		2016-12-31	1969-01-01	17531	3	3	2	3	3	1	0	0	0	0	0	0	0	1	0	0	0	10833	2	10833	29.6795	1				0	7300	20
0	57	88	11680			0			11680		2000-12-24	I429	I5099	I429	I48	I5099 I429 I48 I209 I5199	0		2016-12-31	1969-01-01	17531	3	3	3	3	3	1	0	0	0	0	0	0	0	0	0	0	0	11680	2	11680	32	1				0	7300	20
1	57	76	7303			0			7303		1988-12-30	410	410	4140	411	410 4140 411 2859 4289	0		2016-12-31	1969-01-01	17531	3	3	3	3	3	1	0	0	0	0	0	0	0	0	0	0	0	7303	2	7303	20.0082	1				0	7300	20
1	57	67	4202			0			4202		1980-07-04	41090					0		2016-12-31	1969-01-01	17531	3	3	3	3	3	1	0	0	0	0	0	0	0	0	0	0	0	4202	2	4202	11.5123	1				2	4202	11.5123
1	57	88	11674			0			11674		2000-12-18	F039	F039	C20	K639	F039 C20 K639 Z933	0		2016-12-31	1969-01-01	17531						1										0		11674	2	11674	31.9836	0
1	57	87	11355			0			11355		2000-02-03	I639	I639	I10	I48	I639 I10 I48 I691	0		2016-12-31	1969-01-01	17531	3	2	3	3	3	1	0	0	0	0	0	0	1	0	0	0	0	11355	2	11355	31.1096	1				0	7300	20
0	57	66	3756			0			3756		1979-04-15	41290	25000			25000	0		2016-12-31	1969-01-01	17531	2	2	3	2	3	1	0	0	0	0	0	1	1	0	1	0	0	3756	2	3756	10.2904	1				2	3756	10.2904
1	57	95	14205			1	820A	1996-02-25	9916	83	2007-11-23	J189	I5099	J189	D508	I5099 J189 D508 H409	0		2016-12-31	1969-01-01	17531	2	2	2	3	3	1	0	0	0	0	0	1	1	1	0	0	0	14205	1	9916	27.1671	1				0	7300	20
1	57	75	6959			0			6959		1988-01-21	486	486	436		486 436	0		2016-12-31	1969-01-01	17531	3	2	3	3	3	1	0	0	0	0	0	0	1	0	0	0	0	6959	2	6959	19.0658	1				2	6959	19.0658
1	57	68	4549			0			4549		1981-06-16	39490					0		2016-12-31	1969-01-01	17531	3	2	3	3	3	1	0	0	0	0	0	0	1	0	0	0	0	4549	2	4549	12.463	1				2	4549	12.463
0	57	99	15709			0			15709		2012-01-05	I639	R688	I639	I509	R688 I639 I509 I209 E149	0		2016-12-31	1969-01-01	17531	3	1	3	1	3	1	0	1	0	1	0	0	1	0	1	0	1	15709	2	15709	43.0384	1				0	7300	20
1	57	58	875			0			875		1971-05-26	15000	53190	48500		53190 48500	0		2016-12-31	1969-01-01	17531	3	3	3	2	3	1	0	0	0	0	0	0	0	0	1	0	0	875	2	875	2.39726	1				2	875	2.39726
0	57	93	13764			1	S720	2001-04-03	11780	88	2006-09-08	I259	I469	I259		I469 I259	0		2016-12-31	1969-01-01	17531	3	3	3	3	3	1	0	0	0	0	0	0	0	0	0	0	0	13764	1	11780	32.274	1				0	7300	20
0	57	82	9456			0			9456		1994-11-22	2901	2901	-3310		2901 -3310	0		2016-12-31	1969-01-01	17531	3	3	3	3	3	1	0	0	0	0	0	0	0	0	0	0	0	9456	2	9456	25.9068	1				0	7300	20
1	57	79	8374			0			8374		1991-12-06	431	431	2500		431 2500	0		2016-12-31	1969-01-01	17531	3	2	3	3	3	1	0	0	0	0	0	0	1	0	0	0	0	8374	2	8374	22.9425	1				0	7300	20
1	57	77	7606			0			7606		1989-10-29	1991	1991	1983	2352	1991 1983 2352	0		2016-12-31	1969-01-01	17531	3	2	3	3	3	1	0	0	0	0	0	0	1	0	0	0	0	7606	2	7606	20.8384	1				0	7300	20
1	57	73	6289			0			6289		1986-03-22	92900	58200	41290	18500	58200 41290 18500 25090	0		2016-12-31	1969-01-01	17531	3	2	3	3	3	1	0	0	0	0	0	0	1	0	0	0	0	6289	2	6289	17.2301	1				2	6289	17.2301
0	57	92	13091			0			13091		2004-11-04	K922	J969	T179	W78	J969 T179 W78 K922 G3099 I10 I5169 I694	0		2016-12-31	1969-01-01	17531	3	3	3	3	3	1	0	0	0	0	0	0	0	0	0	0	0	13091	2	13091	35.8658	1				0	7300	20
0	57	94	14101			0			14101		2007-08-11	I64	I6409			I6409	0		2016-12-31	1969-01-01	17531	3	3	3	3	3	1	0	0	0	0	0	0	0	0	0	0	0	14101	2	14101	38.6329	1				0	7300	20
1	57	68	4513			0			4513		1981-05-11	15790					0		2016-12-31	1969-01-01	17531	3	2	3	3	3	1	0	0	0	0	0	0	1	0	0	0	0	4513	2	4513	12.3644	1				2	4513	12.3644
0	57	70	5102			0			5102		1982-12-21	16210	43190			43190	0		2016-12-31	1969-01-01	17531	2	2	3	3	3	1	0	0	0	0	0	1	1	0	0	0	0	5102	2	5102	13.9781	1				2	5102	13.9781
1	57	70	5179			0			5179		1983-03-08	48600	85200			85200	0		2016-12-31	1969-01-01	17531	3	3	3	3	3	1	0	0	0	0	0	0	0	0	0	0	0	5179	2	5179	14.189	1				2	5179	14.189
1	57	77	7663			0			7663		1989-12-25	1579	1579	1989		1579 1989	0		2016-12-31	1969-01-01	17531	3	3	3	3	3	1	0	0	0	0	0	0	0	0	0	0	0	7663	2	7663	20.9945	1				0	7300	20
1	57	60	1679			0			1679		1973-08-07	16210	43890			43890	0		2016-12-31	1969-01-01	17531						1										0		1679	2	1679	4.6	0				2	1679	4.6
0	57	82	9745			0			9745		1995-09-07	431	431			431	0		2016-12-31	1969-01-01	17531	3	3	3	3	3	1	0	0	0	0	0	0	0	0	0	0	0	9745	2	9745	26.6986	1				0	7300	20
1	57	86	11086			0			11086		1999-05-10	E854	E854	-K778	-D77	E854 -K778 -D77 N19 I251 I219 I5099 I850 K296	0		2016-12-31	1969-01-01	17531	3	3	3	3	3	1	0	0	0	0	0	0	0	0	0	0	0	11086	2	11086	30.3726	1				0	7300	20
1	57	81	9376			0			9376		1994-09-03	410	410	4409	412	410 4409 412 410 4140 4293	0		2016-12-31	1969-01-01	17531	1	1	2	1	2	1	1	1	0	1	0	1	1	1	1	1	1	9376	2	9376	25.6877	1				0	7300	20
1	57	90	12662			0			12662		2003-09-02	Y17	T58	Y17		T58 Y17	0		2016-12-31	1969-01-01	17531	3	3	3	3	3	1	0	0	0	0	0	0	0	0	0	0	0	12662	2	12662	34.6904	1				0	7300	20
0	57	75	7091			0			7091		1988-06-01	1991	5184	1991	1977	5184 1991 1977	0		2016-12-31	1969-01-01	17531	2	2	2	3	3	1	0	0	0	0	0	1	1	1	0	0	0	7091	2	7091	19.4274	1				2	7091	19.4274
0	57	88	11767			1	S720	2001-02-16	11734	88	2001-03-21	I120	N179	N189	I10	N179 N189 I10 R54	0		2016-12-31	1969-01-01	17531	2	2	2	1	2	1	0	0	0	1	0	1	1	1	1	1	1	11767	1	11734	32.1479	1				0	7300	20
1	57	65	3258			0			3258		1977-12-03	57500	03890	41290		03890 41290	0		2016-12-31	1969-01-01	17531	3	2	3	3	3	1	0	0	0	0	0	0	1	0	0	0	0	3258	2	3258	8.92603	1				2	3258	8.92603
0	57	102	16713			0			16713		2014-10-05	D329	D329	I489		D329 I489	0		2016-12-31	1969-01-01	17531	3	3	3	2	3	1	0	0	0	0	0	0	0	0	1	0	0	16713	2	16713	45.789	1				0	7300	20
1	57	90	12481			0			12481		2003-03-05	C61	C61	J449	I5099	C61 J449 I5099	0		2016-12-31	1969-01-01	17531	3	3	3	3	3	1	0	0	0	0	0	0	0	0	0	0	0	12481	2	12481	34.1945	1				0	7300	20
1	57	59	1104			0			1104		1972-01-10	18500	25000	42700		25000 42700	0		2016-12-31	1969-01-01	17531		1		1		1		1		1			1		1	0		1104	2	1104	3.02466	0				2	1104	3.02466
1	57	85	10784			0			10784		1998-07-12	I64	G931	I64	I10	G931 I64 I10 E119	0		2016-12-31	1969-01-01	17531	2	2	2	3	3	1	0	0	0	0	0	1	1	1	0	0	0	10784	2	10784	29.5452	1				0	7300	20
0	57	93	13441			0			13441		2005-10-20	I219	I219	R54	I48	I219 R54 I48 I10	0		2016-12-31	1969-01-01	17531	3	2	3	3	3	1	0	0	0	0	0	0	1	0	0	0	0	13441	2	13441	36.8247	1				0	7300	20
1	57	86	11150			0			11150		1999-07-13	I269	I269	I5099		I269 I5099	0		2016-12-31	1969-01-01	17531	3	3	3	3	3	1	0	0	0	0	0	0	0	0	0	0	0	11150	2	11150	30.5479	1				0	7300	20
0	57	81	9060			0			9060		1993-10-22	410	410	4140	412	410 4140 412	0		2016-12-31	1969-01-01	17531	3	2	3	3	3	1	0	0	0	0	0	0	1	0	0	0	0	9060	2	9060	24.8219	1				0	7300	20
0	57	85	10851			0			10851		1998-09-17	I639	J189	R53	I639	J189 R53 I639 G819	0		2016-12-31	1969-01-01	17531	2	2	3	1	2	1	0	0	0	1	0	1	1	0	1	1	1	10851	2	10851	29.7288	1				0	7300	20
1	57	91	12903			0			12903		2004-04-30	I251	I469	I251	E149	I469 I251 E149 R42 I350	0		2016-12-31	1969-01-01	17531	2	1	3	3	3	1	0	1	0	0	0	1	1	0	0	0	1	12903	2	12903	35.3507	1				0	7300	20
1	57	72	6002			0			6002		1985-06-08	19100					0		2016-12-31	1969-01-01	17531	3	3	3	3	3	1	0	0	0	0	0	0	0	0	0	0	0	6002	2	6002	16.4438	1				2	6002	16.4438
1	57	81	9208			0			9208		1994-03-19	4140	4289	4140	3314	4289 4140 3314	0		2016-12-31	1969-01-01	17531	3	3	3	3	3	1	0	0	0	0	0	0	0	0	0	0	0	9208	2	9208	25.2274	1				0	7300	20
1	57	64	2992			0			2992		1977-03-12	15500					0		2016-12-31	1969-01-01	17531	3	2	3	2	3	1	0	0	0	0	0	0	1	0	1	0	0	2992	2	2992	8.19726	1				2	2992	8.19726
1	57	96	14555			0			14555		2008-11-07	I48	R579	I5091	I48	R579 I5091 I48 R54	0		2016-12-31	1969-01-01	17531	3	2	2	3	3	1	0	0	0	0	0	0	1	1	0	0	0	14555	2	14555	39.8767	1				0	7300	20
0	57	86	11036			1	820C	1996-06-16	10028	83	1999-03-21	C959	C959	E149		C959 E149	0		2016-12-31	1969-01-01	17531	2	2	3	2	3	1	0	0	0	0	0	1	1	0	1	0	0	11036	1	10028	27.474	1				0	7300	20
0	57	79	8509			1	820A	1990-12-01	8004	78	1992-04-19	436	436			436	0		2016-12-31	1969-01-01	17531	2	2	2	3	3	1	0	0	0	0	0	1	1	1	0	0	0	8509	1	8004	21.9288	1				0	7300	20
0	57	84	10161			1	820A	1987-12-17	6924	75	1996-10-27	1749	1749	1977	1727	1749 1977 1727 7999 E8791 4289 4019	0		2016-12-31	1969-01-01	17531	3	2	2	3	3	1	0	0	0	0	0	0	1	1	0	0	0	10161	1	6924	18.9699	1				1	6924	18.9699
0	57	85	10662			1	S720	1998-01-14	10605	85	1998-03-12	I251	I5099	I251	S7200	I5099 I251 S7200 X59	1	S720	2016-12-31	1969-01-01	17531	2	2	3	2	2	1	0	0	0	0	0	1	1	0	1	1	0	10662	1	10605	29.0548	1				0	7300	20
1	57	69	4950			0			4950		1982-07-22	15410	45300	45000	48500	45300 45000 48500	0		2016-12-31	1969-01-01	17531	3	2	3	3	3	1	0	0	0	0	0	0	1	0	0	0	0	4950	2	4950	13.5616	1				2	4950	13.5616
0	57	75	6921			0			6921		1987-12-14	1579	1579	1991		1579 1991	0		2016-12-31	1969-01-01	17531	3	3	3	3	3	1	0	0	0	0	0	0	0	0	0	0	0	6921	2	6921	18.9616	1				2	6921	18.9616
1	57	65	3398			0			3398		1978-04-22	44190					0		2016-12-31	1969-01-01	17531	3	3	3	3	3	1	0	0	0	0	0	0	0	0	0	0	0	3398	2	3398	9.30959	1				2	3398	9.30959
0	57	82	9545			0			9545		1995-02-19	1541	1977	1541	5319	1977 1541 5319	0		2016-12-31	1969-01-01	17531	3	3	3	3	3	1	0	0	0	0	0	0	0	0	0	0	0	9545	2	9545	26.1507	1				0	7300	20
0	57	80	8807			0			8807		1993-02-11	410	410	4273	4299	410 4273 4299	0		2016-12-31	1969-01-01	17531	2	2	2	3	2	1	0	0	0	0	0	1	1	1	0	1	0	8807	2	8807	24.1288	1				0	7300	20
0	57	90	12466			0			12466		2003-02-18	F038	F038			F038	0		2016-12-31	1969-01-01	17531	3	3	3	3	3	1	0	0	0	0	0	0	0	0	0	0	0	12466	2	12466	34.1534	1				0	7300	20
1	57	89	12042			0			12042		2001-12-21	I5091	I5091	J439		I5091 J439	0		2016-12-31	1969-01-01	17531	2	3	3	3	3	1	0	0	0	0	0	1	0	0	0	0	0	12042	2	12042	32.9918	1				0	7300	20
1	57	59	1344			0			1344		1972-09-06	25040	59320	78650		59320 78650	0		2016-12-31	1969-01-01	17531	2	1	3	1	1	1	0	1	0	1	1	1	1	0	1	1	1	1344	2	1344	3.68219	1				2	1344	3.68219
1	57					0			17531								0		2016-12-31	1969-01-01	17531						0										0		17531	0	17531	48.0301	0
0	57	95	14345			1	S721	2005-07-15	13344	92	2008-04-11	I679	J189	I679	R54	J189 I679 R54 I48 E86	0		2016-12-31	1969-01-01	17531	3	3	3	3	3	1	0	0	0	0	0	0	0	0	0	0	0	14345	1	13344	36.5589	1				0	7300	20
1	57	79	8572			1	820A	1992-06-13	8564	79	1992-06-21	4148	4282	4148	4149	4282 4148 4149 496 8208 E887 E8789	1	8208	2016-12-31	1969-01-01	17531	3	3	3	3	3	1	0	0	0	0	0	0	0	0	0	0	0	8572	1	8564	23.463	1				0	7300	20
1	57	79	8577			0			8577		1992-06-26	1541	1541	1977		1541 1977	0		2016-12-31	1969-01-01	17531	3	3	3	3	3	1	0	0	0	0	0	0	0	0	0	0	0	8577	2	8577	23.4986	1				0	7300	20
0	57	72	5872			0			5872		1985-01-29	19100					0		2016-12-31	1969-01-01	17531	3	3	3	3	3	1	0	0	0	0	0	0	0	0	0	0	0	5872	2	5872	16.0877	1				2	5872	16.0877
0	57	92	13430			0			13430		2005-10-09	J189	J189	E0399	N390	J189 E0399 N390 M4809	0		2016-12-31	1969-01-01	17531	2	2	2	2	2	1	0	0	0	0	0	1	1	1	1	1	0	13430	2	13430	36.7945	1				0	7300	20
1	57	81	9262			0			9262		1994-05-12	410	410	410	4140	410 410 4140 485	0		2016-12-31	1969-01-01	17531	3	3	3	3	3	1	0	0	0	0	0	0	0	0	0	0	0	9262	2	9262	25.3753	1				0	7300	20
1	57	77	7794			0			7794		1990-05-05	485	485	410	4410	485 410 4410	0		2016-12-31	1969-01-01	17531	2	3	3	3	3	1	0	0	0	0	0	1	0	0	0	0	0	7794	2	7794	21.3534	1				0	7300	20
1	57	69	4796			0			4796		1982-02-18	16210					0		2016-12-31	1969-01-01	17531	2	2	3	3	3	1	0	0	0	0	0	1	1	0	0	0	0	4796	2	4796	13.1397	1				2	4796	13.1397
1	57					0			17531								0		2016-12-31	1969-01-01	17531	2	1	1	3	3	0	0	1	1	0	0	1	1	1	0	0	1	17531	0	17531	48.0301	1				0	7300	20
1	57	62	2350			0			2350		1975-06-09	41090	41290			41290	0		2016-12-31	1969-01-01	17531	3	3	3	3	3	1	0	0	0	0	0	0	0	0	0	0	0	2350	2	2350	6.43836	1				2	2350	6.43836
1	57	64	3018			0			3018		1977-04-07	49200	42600			42600	0		2016-12-31	1969-01-01	17531	3	3	3	3	3	1	0	0	0	0	0	0	0	0	0	0	0	3018	2	3018	8.26849	1				2	3018	8.26849
0	57	71	5557			0			5557		1984-03-20	41090					0		2016-12-31	1969-01-01	17531						1										0		5557	2	5557	15.2247	0				2	5557	15.2247
1	57					0			17531								0		2016-12-31	1969-01-01	17531	2	2	3	3	3	0	0	0	0	0	0	1	1	0	0	0	0	17531	0	17531	48.0301	1				0	7300	20
0	57	60	1472			0			1472		1973-01-12	17400					0		2016-12-31	1969-01-01	17531	3	2	3	2	3	1	0	0	0	0	0	0	1	0	1	0	0	1472	2	1472	4.03288	1				2	1472	4.03288
0	57	74	6718			0			6718		1987-05-25	410	4289	410	4240	4289 410 4240 4242	0		2016-12-31	1969-01-01	17531	2	2	2	3	3	1	0	0	0	0	0	1	1	1	0	0	0	6718	2	6718	18.4055	1				2	6718	18.4055
1	57	86	11185			0			11185		1999-08-17	C259	J180	C259		J180 C259	0		2016-12-31	1969-01-01	17531	3	3	3	3	3	1	0	0	0	0	0	0	0	0	0	0	0	11185	2	11185	30.6438	1				0	7300	20
1	57	73	6216			0			6216		1986-01-08	18500					0		2016-12-31	1969-01-01	17531	2	1	2	1	2	1	0	1	0	1	0	1	1	1	1	1	1	6216	2	6216	17.0301	1				2	6216	17.0301
1	57	84	10416			0			10416		1997-07-09	I219	J81	I5099	I219	J81 I5099 I219 N19	0		2016-12-31	1969-01-01	17531	2	2	3	2	2	1	0	0	0	0	0	1	1	0	1	1	0	10416	2	10416	28.537	1				0	7300	20
1	57	73	6255			0			6255		1986-02-16	41090	59000			59000	0		2016-12-31	1969-01-01	17531	2	2	3	3	3	1	0	0	0	0	0	1	1	0	0	0	0	6255	2	6255	17.137	1				2	6255	17.137
1	57	76	7344			0			7344		1989-02-09	185	185	1985	2859	185 1985 2859 2875	0		2016-12-31	1969-01-01	17531	2	2	2	3	3	1	0	0	0	0	0	1	1	1	0	0	0	7344	2	7344	20.1205	1				0	7300	20
1	57	77	7988			0			7988			4140	4140			4140	0		2016-12-31	1969-01-01	17531	3	3	3	3	3	1	0	0	0	0	0	0	0	0	0	0	0	7988	2	7988	21.8849	1				0	7300	20
1	57	75	7261			1	820	1985-02-27	5901	72	1988-11-18	8849	8011	8510	E8849	8011 8510 E8849	0		2016-12-31	1969-01-01	17531	3	2	3	3	3	1	0	0	0	0	0	0	1	0	0	0	0	7261	1	5901	16.1671	1				1	5901	16.1671
1	57	78	8044			0			8044		1991-01-10	586	586	4289	4249	586 4289 4249	0		2016-12-31	1969-01-01	17531	2	2	3	2	3	1	0	0	0	0	0	1	1	0	1	0	0	8044	2	8044	22.0384	1				0	7300	20
0	57	83	10166			0			10166		1996-11-01	410	410			410	0		2016-12-31	1969-01-01	17531	2	2	3	1	3	1	0	0	0	1	0	1	1	0	1	0	1	10166	2	10166	27.8521	1				0	7300	20
1	57	80	8803			0			8803		1993-02-07	4273	514	7855	4299	514 7855 4299 4273 4019	0		2016-12-31	1969-01-01	17531						1										0		8803	2	8803	24.1178	0
0	57	91	12977			1	S720	2000-01-20	11341	87	2004-07-13	F039	R688	E86	F039	R688 E86 F039 J189 R53	0		2016-12-31	1969-01-01	17531	3	3	3	3	3	1	0	0	0	0	0	0	0	0	0	0	0	12977	1	11341	31.0712	1				0	7300	20
1	57	91	13027			0			13027		2004-09-01	I48	I5161	I5091	I48	I5161 I5091 I48 F039 I694	0		2016-12-31	1969-01-01	17531	3	3	3	3	3	1	0	0	0	0	0	0	0	0	0	0	0	13027	2	13027	35.6904	1				0	7300	20
0	57	98	15588			0			15588		2011-09-06	I639	I99	R068	I6399	I99 R068 I6399 I48 I5099	0		2016-12-31	1969-01-01	17531	3	3	3	3	3	1	0	0	0	0	0	0	0	0	0	0	0	15588	2	15588	42.7068	1				0	7300	20
0	57	84	10494			0			10494		1997-09-25	X59	S7241	X59		S7241 X59	0		2016-12-31	1969-01-01	17531	3	3	3	3	3	1	0	0	0	0	0	0	0	0	0	0	0	10494	2	10494	28.7507	1				0	7300	20
1	57					0			17531								0		2016-12-31	1969-01-01	17531						0										0		17531	0	17531	48.0301	0
0	57	80	9003			1	820A	1993-08-13	8990	80	1993-08-26	410	410	4140	797	410 4140 797 8208 E8789 E888	1	8208	2016-12-31	1969-01-01	17531	3	3	3	3	3	1	0	0	0	0	0	0	0	0	0	0	0	9003	1	8990	24.6301	1				0	7300	20
1	57	76	7402			0			7402		1989-04-08	431	3489	431		3489 431	0		2016-12-31	1969-01-01	17531	3	3	3	3	3	1	0	0	0	0	0	0	0	0	0	0	0	7402	2	7402	20.2795	1				0	7300	20
1	57	84	10230			0			10230		1997-01-04	R998	R998			R998	0		2016-12-31	1969-01-01	17531	3	2	3	2	3	1	0	0	0	0	0	0	1	0	1	0	0	10230	2	10230	28.0274	1				0	7300	20
1	57	91	12822			0			12822		2004-02-09	I5011	R579	J81	I5091	R579 J81 I5091 J189	0		2016-12-31	1969-01-01	17531	3	3	3	3	3	1	0	0	0	0	0	0	0	0	0	0	0	12822	2	12822	35.1288	1				0	7300	20
0	57	85	10895			1	820C	1990-02-19	7719	77	1998-10-31	I251	I5090	I5099	I251	I5090 I5099 I251 C911 I694 G819	0		2016-12-31	1969-01-01	17531	3	3	3	3	3	1	0	0	0	0	0	0	0	0	0	0	0	10895	1	7719	21.1479	1				0	7300	20
0	57	72	6177			0			6177		1985-11-30	42700					0		2016-12-31	1969-01-01	17531	3	3	3	2	3	1	0	0	0	0	0	0	0	0	1	0	0	6177	2	6177	16.9233	1				2	6177	16.9233
0	57	100	16221			0			16221		2013-05-31	I219	R579	I219	R54	R579 I219 R54 I10 F419 I694	0		2016-12-31	1969-01-01	17531	3	3	3	2	3	1	0	0	0	0	0	0	0	0	1	0	0	16221	2	16221	44.4411	1				0	7300	20
1	57	80	8973			0			8973		1993-07-27	4349	4349			4349	0		2016-12-31	1969-01-01	17531	3	3	3	3	3	1	0	0	0	0	0	0	0	0	0	0	0	8973	2	8973	24.5836	1				0	7300	20
0	56			1	19feb1990	0			17531								0		2016-12-31	1969-01-01	17531	1	1	3	3	3	0	1	1	0	0	0	1	1	0	0	0	1	17531	0	17531	48.0301	1				0	7300	20
0	56	81	9441			0			9441		1994-11-07	1519	1519			1519	0		2016-12-31	1969-01-01	17531	3	3	3	3	3	1	0	0	0	0	0	0	0	0	0	0	0	9441	2	9441	25.8658	1				0	7300	20
1	56	65	3643			0			3643		1978-12-23	16210	60000	59500	42900	60000 59500 42900	0		2016-12-31	1969-01-01	17531	2	1	2	3	3	1	0	1	0	0	0	1	1	1	0	0	1	3643	2	3643	9.98082	1				2	3643	9.98082
0	56	86	11137			0			11137		1999-06-30	I5161	I5161	E149	I10	I5161 E149 I10 I694	0		2016-12-31	1969-01-01	17531	3	2	2	2	3	1	0	0	0	0	0	0	1	1	1	0	0	11137	2	11137	30.5123	1				0	7300	20
0	56	91	12821			0			12821		2004-02-08	J189	J189	R068		J189 R068	0		2016-12-31	1969-01-01	17531	2	3	2	1	2	1	0	0	0	1	0	1	0	1	1	1	1	12821	2	12821	35.126	1				0	7300	20
0	56	94	14106			1	S721	2007-07-22	14081	94	2007-08-16	W18	S7210	Z924	W18	S7210 Z924 W18 F039	1	S721	2016-12-31	1969-01-01	17531	3	3	2	3	3	1	0	0	0	0	0	0	0	1	0	0	0	14106	1	14081	38.5781	1				0	7300	20
1	56	74	6815			0			6815		1987-08-30	410	4289	410	412	4289 410 412	0		2016-12-31	1969-01-01	17531	3	3	3	3	3	1	0	0	0	0	0	0	0	0	0	0	0	6815	2	6815	18.6712	1				2	6815	18.6712
0	56	102	17092			0			17092		2015-10-19	J189	J189			J189	0		2016-12-31	1969-01-01	17531	2	2	3	3	3	1	0	0	0	0	0	1	1	0	0	0	0	17092	2	17092	46.8274	1				0	7300	20
1	56	78	8284			0			8284		1991-09-07	2507	410	4282	-5184	410 4282 -5184 4140 4409 2507 412 4241 E8781	0		2016-12-31	1969-01-01	17531	2	2	3	3	3	1	0	0	0	0	0	1	1	0	0	0	0	8284	2	8284	22.6959	1				0	7300	20
1	56	70	5410			0			5410		1983-10-25	56900	57190	25090		57190 25090	0		2016-12-31	1969-01-01	17531						1										0		5410	2	5410	14.8219	0				2	5410	14.8219
1	56	64	3149			0			3149		1977-08-16	41090	41290			41290	0		2016-12-31	1969-01-01	17531	3	3	3	3	3	1	0	0	0	0	0	0	0	0	0	0	0	3149	2	3149	8.6274	1				2	3149	8.6274
1	56					0			17531								0		2016-12-31	1969-01-01	17531						0										0		17531	0	17531	48.0301	0
0	56	82	9570			0			9570		1995-03-16	1749	1976	1749	E8789	1976 1749 E8789 7895	0		2016-12-31	1969-01-01	17531	2	2	3	3	3	1	0	0	0	0	0	1	1	0	0	0	0	9570	2	9570	26.2192	1				0	7300	20
1	56	79	8673			0			8673		1992-09-30	410	410	4290	4409	410 4290 4409	0		2016-12-31	1969-01-01	17531	3	3	3	3	3	1	0	0	0	0	0	0	0	0	0	0	0	8673	2	8673	23.7616	1				0	7300	20
0	56	82	9700			0			9700		1995-07-24	4410	4239	4410	-4412	4239 4410 -4412 4230 4409	0		2016-12-31	1969-01-01	17531	3	3	3	3	3	1	0	0	0	0	0	0	0	0	0	0	0	9700	2	9700	26.5753	1				0	7300	20
1	56	67	4076			0			4076		1980-02-29	14290	48500	42700		48500 42700	0		2016-12-31	1969-01-01	17531	2	2	2	3	3	1	0	0	0	0	0	1	1	1	0	0	0	4076	2	4076	11.1671	1				2	4076	11.1671
1	56	78	8367			0			8367		1991-11-29	5909	7855	514	7855	7855 514 7855 5909 7999	0		2016-12-31	1969-01-01	17531	3	2	2	3	3	1	0	0	0	0	0	0	1	1	0	0	0	8367	2	8367	22.9233	1				0	7300	20
[truncated: 16,729 more rows]
[truncated: 2 more columns]

## Sheet: Description of variables
Column	Variable-name	Descripton.	Explanation
A	sex	sex	0=female, 1=male
B	startage	Age in years that the participants reached during 1969.
C	deathage	Age in years the year they died.Missing for those who died in 2017 since they were not dead at study-finish.
D	daystodeath	Number of days from january 1st 1969 to date of death. If dead 2017, it's time to end of study Dec 31 1969, i.e., 17531.
E	emi	Registred emigration during the study
F	emi_date	Date of emigration
Data from National Patient Register, Swedish National Board of Health and Welfare
	Fractures	ICDC diagnose codes for hip fractures that have demanded hospitalization.
G	hip_diagnos	Has had at least one hip fracture that has needed hospitalization	yes=1. no=0
H	hip_diagnoskod	ICD Diagnose code registered at discharge from the hospital
I	hip_date	Date of admission to hospital
J	hip_time	Time from Jan 1st 1969 to date of fracture
K	hip_age	Age in years when the fracture occurred.
Data from Cause of Death Register, Swedish National Board of Health and Welfare
L	DODSDATN	Registered date of death until end of 2017 (the study stopped Jan 1st though)
M	HDIA	underlying cause of death
N	MORSAK1	Cause of death 1, for all deceased
O	MORSAK2	Cause of death 2, for all deceased
P	MORSAK3	Cause of death 3, for all deceased
Q	DIAGNOS	All diagnose codes from cause of death register, for all deceased
	Fractures	Diagnose codes for fractures either as underlying cause of deaty or cause of death 1-3
R	hip_diagnos_dod	hip fracture is registered as cause of death
S	hip_diagnoskod_dod	The IDC-diagnose code indicating hip fracture that was registered at time of death
T	enddate	date of end of study
U	startdate	date of start of study
V	days	days from startdate to enddate (for survival analysis)=17531 days
	REBUSDATA	Data from REBUS questionnaires
W	F3	REBUS Question from 1969-70: "Do you have difficulties in doing your daily activities because of poor physical health?"	1=often, 2=sometimes, 3=never, X, 0=no response
X	F8	REBUS Question from 1969-70: "Do you feel sick and unwell?"	1=often, 2=sometimes, 3=never, X, 0=no response
Y	F12	REBUS Question from 1969-70: "Are you troubled by dizziness?"	1=often, 2=sometimes, 3=never, X, 0=no response
Z	F13	REBUS Question from 1969-70: "Do you have difficulties climbing the stairs?"	1=often, 2=sometimes, 3=never, X, 0=no response
AA	F14	REBUS Question from 1969-70: "Do you have difficulties walking indoors?"	1=often, 2=sometimes, 3=never, X, 0=no response
AB	dead2017	deceased before Jan 1st, 2017	1=yes, 0=no or no information
AC	F3risk1	answered "often" to Question F3	1=yes, 0=no
AD	F8risk1	answered "often" to Question F8	1=yes, 0=no
AE	F12risk1	answered "often" to Question F12	1=yes, 0=no
AF	F13risk1	answered "often" to Question F13	1=yes, 0=no
AG	F14risk1	answered "often" to Question F14	1=yes, 0=no
AH	F3risk2	answered "often" or "sometimes" to Question F3	1=yes, 0=no
AI	F8risk2	answered "often" or "sometimes" to Question F8	1=yes, 0=no
AJ	F12risk2	answered "often" or "sometimes" to Question F12	1=yes, 0=no
AK	F13risk2	answered "often" or "sometimes" to Question F13	1=yes, 0=no
AL	F14risk2	answered "often" or "sometimes" to Question F14	1=yes, 0=no
AM	index_k	Risk index. Answered "often" to any of the five questions	1=yes, 0=no
AN	timetodeath	time to death or to end of follow-up period, in days, from Jan 1st 1969	In days, maximum 17531 days
AO	cause	For survival analysis	0=survived study without hip fracture, 1=had hip fracture during study, 2= died without hip fracture during study
AP	time	Time to death, hip fracture or end of study, in days
AQ	time_y	Time to death, hip fracture or end of study, in years
AR	respons	Answered questions F3, F8, F12, F13 and F14	1=yes, 0=no
AS	cause 35	cause during 35 year follow-up for those of startage 26-45	0=survived study without hip fracture, 1=had hip fracture during study, 2= died without hip fracture during study
AT	time35	time until death without previous hip fracture, hip fracture or end of study if no hip fracture	days
AU	time_y35	time until death without previous hip fracture, hip fracture or end of study if no hip fracture,.	years
AV	cause 20	cause during 20 year follow-up for those of startage 46-65	0=survived study without hip fracture, 1=had hip fracture during study, 2= died without hip fracture during study
AW	time20	time until death without previous hip fracture, hip fracture or end of study after 20 years if no hip fracture	days
AX	time_y20	time until death without previous hip fracture, hip fracture or end of study after 20 years if no hip fracture	years
AY	strata2	startage 26-45 years	This is the group called "age group 1" in the manuscript
AZ	strata3	startage 46-65 years	This is the group called "age group 2" in the manuscript
